# Supplementary material for: From LAL-D to MASLD: Insights into the role of LAL and Kupffer cells in liver inflammation and lipid metabolism
Source: Biochim Biophys Acta Mol Cell Biol Lipids. Author manuscript; Available in PMC 2026 Jan 16. (PMC7618626; doi:10.1016/j.bbalip.2024.159575)
Supplement: Suppl Table S2 [file EMS212066-supplement-Suppl_Table_S2.xlsx]

## Sheet: Table description
	Sheet 1	Contains all quantified proteins after filtering and statistical testing
	Sheet 2	KEGG pathway enrichment results (selection size 1043 = cluster of proteins upregulated in hepLal-/- livers, selection size 1044 = cluster of proteins downregulated in hepLal-/- livers

## Sheet: Sheet 1
WT + PBS1	WT + PBS5	WT + PBS3	WT + PBS2	WT + PBS4	WT + Clod5	WT + Clod4	WT + Clod1	WT + Clod2	hepLal-/- + PBS6	hepLal-/- + PBS4	hepLal-/- + PBS3	hepLal-/- + PBS1	hepLal-/- + PBS2	hepLal-/- + PBS5	hepLal-/- + Clod7	hepLal-/- + Clod5	hepLal-/- + Clod6	hepLal-/- + Clod4	hepLal-/- + Clod1	C: Significant treatments (Group1)	C: Significant genotypes (Group1_)	C: Significant Interaction	C: GOBP name	C: GOMF name	C: GOCC name	C: KEGG name	C: Keywords	N: Two-way ANOVA p value Group1	N: Two-way ANOVA p value Group1_	N: Two-way ANOVA p value Interaction	N: hepLal-/-_Clod_vs_hepLal-/-_PBS	N: hepLal-/-_Clod_vs_WT_Clod	N: WT_Clod_vs_WT_PBS	N: hepLal-/-_PBS_vs_WT_PBS	N: hepLal-/-_Clod_vs_WT_PBS	N: Adjusted p-value Group1	N: Adjusted p-value Group1_	N: Adjusted p-value Interaction	T: Protein.Group	T: Protein.Names	T: Genes	T: First.Protein.Description
0.906999	0.928891	0.913651	0.927325	0.919151	0.933708	0.951215	0.949764	0.944042	0.866516	0.903443	0.881261	0.893308	0.892683	0.931036	0.906015	0.90071	0.915216	0.904108	0.917208		+		alpha-amino acid metabolic process;amino acid metabolic process;asparagine metabolic process;aspartate family amino acid metabolic process;carboxylic acid metabolic process;catabolic process;cellular lipid metabolic process;cellular metabolic process;cellular process;lipid catabolic process;lipid metabolic process;metabolic process;nitrogen compound metabolic process;organic acid metabolic proces…	1-alkyl-2-acetylglycerophosphocholine esterase activity;acyltransferase activity;acyltransferase activity, transferring groups other than amino-acyl groups;asparaginase activity;carboxylic ester hydrolase activity;catalytic activity;hydrolase activity;hydrolase activity, acting on carbon-nitrogen (but not peptide) bonds;hydrolase activity, acting on carbon-nitrogen (but not peptide) bonds, in lin…			Acyltransferase;ANKrepeat;Hydrolase;Lipiddegradation;Lipidmetabolism;Phosphoprotein;Referenceproteome;Repeat;Transferase	0.00844294	0.000239859	0.372868	0.0139435	-0.0360308	0.0254788	-0.0244955	-0.010552	0.158569	0.000707801	0.852067	A0JNU3	LPP60_MOUSE	Aspg	60 kDa lysophospholipase
0.98025	0.99443	0.983924	0.978152	0.982201	1.00543	1.01083	1.00901	0.992305	0.949289	0.98103	0.941846	0.943667	0.971844	0.935086	0.972005	0.956794	0.974916	0.969939	0.959005		+		biological regulation;catabolic process;cellular process;cellular response to chemical stimulus;cellular response to hydroxyurea;cellular response to inorganic substance;cellular response to nitrogen compound;cellular response to stimulus;macromolecule catabolic process;macromolecule metabolic process;metabolic process;nitrogen compound metabolic process;organic substance catabolic process;organi…	aspartic-type endopeptidase activity;aspartic-type peptidase activity;binding;catalytic activity;catalytic activity, acting on a protein;endopeptidase activity;hydrolase activity;identical protein binding;peptidase activity;protein binding;ubiquitin binding;ubiquitin-like protein binding	cellular anatomical entity;chromosome;cytosol;intracellular non-membrane-bounded organelle;intracellular organelle;non-membrane-bounded organelle;nucleoplasm;organelle		Aspartylprotease;Chromosome;Cytoplasm;Hydrolase;Phosphoprotein;Protease;Referenceproteome	0.00949961	1.34816e-05	0.478086	0.0127382	-0.0378605	0.0206008	-0.0299979	-0.0172596	0.163122	5.6137e-05	0.892329	A2ADY9	DDI2_MOUSE	Ddi2	Protein DDI1 homolog 2
0.946825	0.917712	0.915551	0.943891	0.91812	0.933871	0.930526	0.922259	0.941736	0.924413	0.900511	0.914039	0.915309	0.925019	0.902325	0.929942	0.929746	0.938278	0.935609	0.92169				carbohydrate metabolic process;carbohydrate phosphorylation;cellular homeostasis;cellular metabolic process;cellular process;homeostatic process;metabolic process;monosaccharide metabolic process;neuron cellular homeostasis;organic substance metabolic process;pentose metabolic process;phosphate-containing compound metabolic process;phosphorus metabolic process;phosphorylation;primary metabolic pr…	carbohydrate kinase activity;catalytic activity;D-ribulokinase activity;kinase activity;phosphotransferase activity, alcohol group as acceptor;transferase activity;transferase activity, transferring phosphorus-containing groups	cellular anatomical entity;cytoplasm		Alternativesplicing;Kinase;Referenceproteome;Transferase	0.0352873	0.0988583	0.177931	0.0174503	-0.00104484	0.00367816	-0.014817	0.00263332	0.271893	0.147064	0.739194	A2AJL3	FGGY_MOUSE	Fggy	FGGY carbohydrate kinase domain-containing protein
1.21972	1.21613	1.18573	1.20244	1.2025	1.16783	1.19693	1.19854	1.21162	1.14195	1.17123	1.16036	1.17928	1.14566	1.15312	1.16694	1.09792	1.14782	1.15192	1.14924		+		alpha-amino acid metabolic process;amide biosynthetic process;amide metabolic process;amine biosynthetic process;amine metabolic process;amino acid metabolic process;arginine metabolic process;biogenic amine biosynthetic process;biogenic amine metabolic process;biosynthetic process;carboxylic acid metabolic process;cellular biosynthetic process;cellular metabolic process;cellular nitrogen compoun…	agmatinase activity;arginase activity;binding;catalytic activity;cation binding;guanidinobutyrase activity;guanidinopropionase activity;hydrolase activity;hydrolase activity, acting on carbon-nitrogen (but not peptide) bonds;hydrolase activity, acting on carbon-nitrogen (but not peptide) bonds, in linear amidines;ion binding;metal ion binding	cellular anatomical entity;intracellular membrane-bounded organelle;intracellular organelle;membrane-bounded organelle;mitochondrion;organelle	Arginine and proline metabolism	Acetylation;Argininemetabolism;Hydrolase;Manganese;Metal-binding;Mitochondrion;Referenceproteome;Transitpeptide	0.104701	2.61429e-05	0.798236	-0.0158313	-0.0509576	-0.0115754	-0.0467017	-0.062533	0.419504	0.00010115	0.95948	A2AS89	GDAH_MOUSE	Agmat	Guanidino acid hydrolase, mitochondrial
0.93376	0.917727	0.892835	0.880642	0.929623	0.871594	0.870922	0.882572	0.862824	0.889603	0.873611	0.848936	0.855007	0.84172	0.857094	0.850094	0.888606	0.892598	0.869008	0.866983		+		ADP catabolic process;ADP metabolic process;aromatic compound catabolic process;ATP metabolic process;carbohydrate catabolic process;carbohydrate derivative catabolic process;carbohydrate derivative metabolic process;carbohydrate metabolic process;carboxylic acid metabolic process;catabolic process;cell differentiation;cellular aromatic compound metabolic process;cellular catabolic process;cellul…	anion binding;binding;catalytic activity;cation binding;heterocyclic compound binding;ion binding;organic cyclic compound binding;oxidoreductase activity;oxidoreductase activity, acting on the aldehyde or oxo group of donors;oxidoreductase activity, acting on the aldehyde or oxo group of donors, disulfide as acceptor;oxoglutarate dehydrogenase (succinyl-transferring) activity;quaternary ammonium …	cellular anatomical entity;intracellular membrane-bounded organelle;intracellular organelle;membrane-bounded organelle;mitochondrion;organelle		Glycolysis;Mitochondrion;Oxidoreductase;Referenceproteome;Thiaminepyrophosphate;Transitpeptide	0.194029	0.00401666	0.00577272	0.0124624	0.00147988	-0.0389396	-0.0499222	-0.0374598	0.541538	0.00867309	0.400316	A2ATU0	DHTK1_MOUSE	Dhtkd1	2-oxoadipate dehydrogenase complex component E1
0.990515	1.04845	1.05704	1.14418	1.15588	1.17857	1.02032	1.01692	1.06385	1.00898	0.963558	1.01925	1.08746	1.01164	0.982727	0.933436	0.866356	1.00177	0.93401	0.93052		+		aerobic respiration;behavior;biological regulation;carbohydrate homeostasis;cellular metabolic process;cellular process;cellular respiration;cellular response to chemical stimulus;cellular response to ketone;cellular response to lipid;cellular response to organic cyclic compound;cellular response to organic substance;cellular response to oxygen-containing compound;cellular response to stimulus;ce…	binding;catalytic activity;catalytic activity, acting on a protein;insulin receptor activity;kinase activity;molecular transducer activity;odorant binding;pheromone binding;phosphotransferase activity, alcohol group as acceptor;protein kinase activity;protein tyrosine kinase activity;protein-hormone receptor activity;signaling receptor activity;small molecule binding;transferase activity;transfer…	cellular anatomical entity;cytosol;extracellular space;intracellular membrane-bounded organelle;intracellular organelle;membrane-bounded organelle;nucleus;organelle		3D-structure;Allergen;Behavior;Disulfidebond;Pheromone-binding;Referenceproteome;Secreted;Signal;Transport	0.0821233	0.00171516	0.204978	-0.0790519	-0.136694	-0.00930049	-0.0669431	-0.145995	0.388631	0.00409593	0.75888	A2BIM8;P02762;P04938	MUP11_MOUSE;MUP18_MOUSE;MUP6_MOUSE	Mup11;Mup18;Mup6	Major urinary protein 18
1.04556	1.06011	1.05908	1.0698	1.0529	1.03924	1.04653	1.04857	1.05357	1.04992	1.02857	1.04928	1.05165	1.03832	1.03545	1.03417	1.03071	1.04142	1.04241	1.04424		+						Alternativesplicing;Referenceproteome;Repeat;TPRrepeat	0.0741109	0.00344631	0.350909	-0.00360994	-0.008387	-0.0105111	-0.0152881	-0.0188981	0.368104	0.00759621	0.832485	A3KMP2	TTC38_MOUSE	Ttc38	Tetratricopeptide repeat protein 38
0.904984	0.932396	0.914253	0.911036	0.950204	0.995464	0.95641	0.960736	0.932963	0.94053	0.939362	0.943403	0.915087	0.917809	0.926946	0.952194	0.950148	0.967142	0.947887	0.948033				acute inflammatory response;acute-phase response;aminoglycan metabolic process;carbohydrate derivative metabolic process;defense response;glycosaminoglycan metabolic process;hyaluronan metabolic process;inflammatory response;macromolecule metabolic process;metabolic process;mucopolysaccharide metabolic process;nitrogen compound metabolic process;organic substance metabolic process;organonitrogen …	endopeptidase inhibitor activity;endopeptidase regulator activity;enzyme inhibitor activity;enzyme regulator activity;molecular function inhibitor activity;molecular function regulator activity;peptidase inhibitor activity;peptidase regulator activity;serine-type endopeptidase inhibitor activity	cellular anatomical entity;collagen-containing extracellular matrix;cytoplasm;external encapsulating structure;extracellular matrix;extracellular space;membrane;plasma membrane		Acutephase;Alternativesplicing;Coiledcoil;Disulfidebond;Glycoprotein;Proteaseinhibitor;Referenceproteome;Secreted;Serineproteaseinhibitor;Signal	0.00100025	0.900063	0.292712	0.0225579	-0.00831266	0.038819	0.00794836	0.0305063	0.0621878	0.926264	0.819503	A6X935	ITIH4_MOUSE	Itih4	Inter alpha-trypsin inhibitor, heavy chain 4
0.866648	0.875142	0.868396	0.868675	0.825124	0.894611	0.878104	0.85542	0.865845	0.843527	0.886083	0.867617	0.857984	0.83943	0.857652	0.841222	0.869852	0.882477	0.859754	0.870082				anatomical structure development;anatomical structure formation involved in morphogenesis;animal organ development;biological regulation;brain development;cell adhesion;cell junction assembly;cell junction organization;cell population proliferation;cell surface receptor signaling pathway;cell-cell adhesion;cell-cell adhesion via plasma-membrane adhesion molecules;cellular component assembly;cellu…	molecular transducer activity;semaphorin receptor activity;signaling receptor activity;transmembrane signaling receptor activity	cellular anatomical entity;collagen-containing extracellular matrix;external encapsulating structure;extracellular matrix;membrane;plasma membrane;protein-containing complex;receptor complex;semaphorin receptor complex	Axon guidance	3D-structure;Cellmembrane;Developmentalprotein;Disulfidebond;Glycoprotein;Membrane;Phosphoprotein;Receptor;Referenceproteome;Repeat;Signal;Transmembrane;Transmembranehelix	0.271041	0.531264	0.674559	0.00596183	-0.00881799	0.0126982	-0.0020816	0.00388023	0.62095	0.60972	0.937003	B2RXS4	PLXB2_MOUSE	Plxnb2	Plexin-B2
1.065	1.0735	1.05474	1.04853	1.11265	1.12021	1.0889	1.11554	1.0766	1.08109	1.09583	1.07519	1.05235	1.05876	1.07806	1.07674	1.05715	1.07685	1.07831	1.09884				adaptive immune response;antibacterial humoral response;antimicrobial humoral response;biological process involved in interspecies interaction between organisms;biological regulation;blood coagulation;blood coagulation, common pathway;blood coagulation, fibrin clot formation;blood vessel diameter maintenance;cell adhesion;cell-cell adhesion;cell-matrix adhesion;cell-substrate adhesion;cellular co…	binding;cation binding;ion binding;metal ion binding;protein binding;signaling receptor binding;structural molecule activity	blood microparticle;cell cortex;cell junction;cell surface;cellular anatomical entity;collagen-containing extracellular matrix;cytoplasm;cytoplasmic vesicle;endoplasmic reticulum;external encapsulating structure;external side of plasma membrane;extracellular matrix;extracellular space;fibrinogen complex;intracellular membrane-bounded organelle;intracellular organelle;intracellular vesicle;membran…	Complement and coagulation cascades	Adaptiveimmunity;Alternativesplicing;Bloodcoagulation;Calcium;Coiledcoil;Disulfidebond;Glycoprotein;Hemostasis;Hydroxylation;Immunity;Innateimmunity;Metal-binding;Phosphoprotein;Referenceproteome;Secreted;Signal	0.0965014	0.338014	0.165391	0.00403171	-0.0227342	0.0294292	0.00266327	0.00669498	0.410358	0.419724	0.743641	E9PV24	FIBA_MOUSE	Fga	Fibrinogen alpha chain
0.878145	0.909622	0.898737	0.87593	0.865917	0.938362	0.912247	0.891462	0.91847	0.850233	0.888327	0.880517	0.865928	0.863017	0.870915	0.898857	0.848246	0.858072	0.889298	0.898405		+		biological regulation;biosynthetic process;cell communication;cellular biosynthetic process;cellular component disassembly;cellular component organization;cellular component organization or biogenesis;cellular metabolic process;cellular process;cellular response to amino acid starvation;cellular response to external stimulus;cellular response to extracellular stimulus;cellular response to leucine…	binding;enzyme regulator activity;kinase regulator activity;molecular adaptor activity;molecular function regulator activity;protein kinase regulator activity;protein-containing complex binding;ribonucleoprotein complex binding;ribosome binding;stalled ribosome sensor activity	cellular anatomical entity;cytoplasm;cytosol;cytosolic ribosome;intracellular non-membrane-bounded organelle;intracellular organelle;non-membrane-bounded organelle;organelle;polysome;protein-containing complex;ribonucleoprotein complex;ribosome		Acetylation;Activator;Coiledcoil;Cytoplasm;Phosphoprotein;Referenceproteome;Repeat;Stressresponse;Translationregulation	0.0497403	0.00889112	0.236801	0.00875298	-0.0365595	0.029465	-0.0158475	-0.00709453	0.328504	0.0175775	0.769282	E9PVA8	GCN1_MOUSE	Gcn1	Stalled ribosome sensor GCN1
0.93279	0.973583	0.969303	0.971724	0.960573	0.984077	0.962183	0.95734	0.967667	0.981536	0.978787	0.969794	0.960273	0.972677	0.969634	0.985663	0.971695	0.996089	0.970549	0.996665				acylglycerol catabolic process;acylglycerol metabolic process;alcohol metabolic process;anatomical structure development;anatomical structure morphogenesis;artery morphogenesis;biological process involved in interspecies interaction between organisms;biological regulation;biosynthetic process;blood vessel morphogenesis;catabolic process;cell motility;cellular biosynthetic process;cellular catabol…	binding;carbohydrate derivative binding;cholesterol transfer activity;enzyme binding;glycosaminoglycan binding;heparin binding;lipase binding;lipid binding;lipid transfer activity;lipid transporter activity;lipoprotein particle receptor binding;low-density lipoprotein particle receptor binding;phospholipid binding;protein binding;signaling receptor binding;sterol transfer activity;sterol transpor…	cell body;cellular anatomical entity;chylomicron;cytoplasm;cytosol;endoplasmic reticulum;endoplasmic reticulum exit site;extracellular region;extracellular space;high-density lipoprotein particle;intermediate-density lipoprotein particle;intracellular membrane-bounded organelle;intracellular non-membrane-bounded organelle;intracellular organelle;lipid droplet;lipoprotein particle;low-density lipo…	Fat digestion and absorption;Vitamin digestion and absorption	Acetylation;Cholesterolmetabolism;Chylomicron;Coiledcoil;Cytoplasm;Disulfidebond;Glycoprotein;Heparin-binding;LDL;Lipiddroplet;Lipidmetabolism;Lipidtransport;Lipoprotein;Palmitate;Phosphoprotein;Referenceproteome;Repeat;RNAediting;Secreted;Signal;Steroidmetabolism;Sterolmetabolism;Transport;VLDL	0.106621	0.0308609	0.61234	0.0120155	0.0163153	0.00622247	0.0105223	0.0225377	0.421574	0.0529421	0.922346	E9Q414	APOB_MOUSE	Apob	Apolipoprotein B-100
0.934177	0.904435	0.953419	0.943143	0.97268	0.951308	0.947669	0.935649	0.948296	0.906859	0.933742	0.931834	0.952599	0.942029	0.919308	0.964709	0.947898	0.923888	0.948118	0.951209				adherens junction organization;anatomical structure development;anatomical structure morphogenesis;animal organ development;biological regulation;bundle of His cell-Purkinje myocyte adhesion involved in cell communication;cardiac conduction;cardiac muscle cell-cardiac muscle cell adhesion;cardiac muscle tissue morphogenesis;cell adhesion;cell differentiation;cell junction organization;cell-cell a…	binding;enzyme binding;kinase binding;protein binding;protein kinase binding;protein kinase C binding;scaffold protein binding;structural molecule activity	adherens junction;anchoring junction;basolateral plasma membrane;cell junction;cell-cell contact zone;cell-cell junction;cellular anatomical entity;cornified envelope;cytoplasm;cytoskeleton;desmosome;fascia adherens;intercalated disc;intracellular non-membrane-bounded organelle;intracellular organelle;membrane;non-membrane-bounded organelle;organelle;plasma membrane;plasma membrane region	Arrhythmogenic right ventricular cardiomyopathy (ARVC)	Cardiomyopathy;Celljunction;Cellmembrane;Coiledcoil;Lipoprotein;Membrane;Methylation;Phosphoprotein;Referenceproteome;Repeat;SH3domain	0.191772	0.529629	0.459705	0.0161025	0.00143347	0.00415967	-0.0105094	0.00559314	0.539416	0.609395	0.886469	E9Q557	DESP_MOUSE	Dsp	Desmoplakin
1.02781	1.01369	1.00702	0.997087	0.989297	0.982072	0.972567	0.981938	1.00684	0.965169	0.986176	0.973784	1.01594	0.978981	0.976308	0.981248	1.00031	0.981901	0.989211	0.945177				arachidonic acid metabolic process;biosynthetic process;carboxylic acid biosynthetic process;carboxylic acid metabolic process;cellular biosynthetic process;cellular lipid metabolic process;cellular metabolic process;cellular process;epoxygenase P450 pathway;fatty acid metabolic process;icosanoid biosynthetic process;icosanoid metabolic process;lipid metabolic process;long-chain fatty acid metabo…	arachidonic acid 11,12-epoxygenase activity;arachidonic acid 14,15-epoxygenase activity;arachidonic acid epoxygenase activity;arachidonic acid monooxygenase activity;binding;catalytic activity;cation binding;heme binding;ion binding;iron ion binding;metal ion binding;monooxygenase activity;organic cyclic compound binding;oxidoreductase activity;oxidoreductase activity, acting on paired donors, wi…	cellular anatomical entity;cytoplasm;endoplasmic reticulum membrane;intracellular membrane-bounded organelle;intracellular organelle;membrane;membrane-bounded organelle;organelle;organelle membrane	Arachidonic acid metabolism;Drug metabolism - cytochrome P450;Linoleic acid metabolism;Metabolism of xenobiotics by cytochrome P450;Retinol metabolism	Acetylation;Alternativesplicing;Endoplasmicreticulum;Fattyacidmetabolism;Heme;Iron;Lipidmetabolism;Membrane;Metal-binding;Microsome;Monooxygenase;Oxidoreductase;Phosphoprotein;Referenceproteome;Signal	0.163234	0.0527674	0.268136	-0.00315706	-0.00628434	-0.0211277	-0.0242549	-0.027412	0.502237	0.0844935	0.808445	E9Q5K4	CP2CN_MOUSE	Cyp2c23	Cytochrome P450 2C44
0.932817	0.941905	0.960758	0.932217	0.957467	0.927021	0.9502	0.905098	0.942873	0.926879	0.946103	0.924286	0.920728	0.962559	0.949549	0.949324	0.946048	0.960286	0.939867	0.948684				aromatic compound biosynthetic process;biosynthetic process;carbohydrate derivative biosynthetic process;carbohydrate derivative metabolic process;cellular aromatic compound metabolic process;cellular biosynthetic process;cellular metabolic compound salvage;cellular metabolic process;cellular nitrogen compound biosynthetic process;cellular nitrogen compound metabolic process;cellular process;glyc…	catalytic activity;hydrolase activity			Acetylation;Hydrolase;Referenceproteome	0.959741	0.540289	0.0908811	0.0104913	0.0175439	-0.0137349	-0.00668223	0.00380903	0.992209	0.617326	0.748213	G3X8U3	QNG1_MOUSE	QNG1	Queuosine 5'-phosphate N-glycosylase/hydrolase
1.0581	1.06936	1.06303	1.06238	1.07206	1.06281	1.07144	1.05717	1.07885	1.06915	1.06411	1.04506	1.07154	1.06088	1.06156	1.05375	1.06323	1.06213	1.05911	1.05827				cellular metabolic process;cellular process;metabolic process;xenobiotic metabolic process	2 iron, 2 sulfur cluster binding;adenyl nucleotide binding;aldehyde oxidase activity;anion binding;binding;catalytic activity;cation binding;electron transfer activity;FAD binding;flavin adenine dinucleotide binding;heterocyclic compound binding;identical protein binding;ion binding;iron ion binding;iron-sulfur cluster binding;metal cluster binding;metal ion binding;molybdenum ion binding;molybdo…	cellular anatomical entity;cytosol		2Fe-2S;3D-structure;Cytoplasm;Directproteinsequencing;FAD;Flavoprotein;Iron;Iron-sulfur;Metal-binding;Molybdenum;Oxidoreductase;Phosphoprotein;Referenceproteome	0.904151	0.131358	0.440455	-0.00275051	-0.00826666	0.00258181	-0.00293434	-0.00568485	0.970926	0.188716	0.874604	G3X982	AOXC_MOUSE	Aox3	Aldehyde oxidase 3
0.809245	0.80769	0.803601	0.819541	0.806906	0.838764	0.835811	0.826025	0.806613	0.846447	0.803617	0.807823	0.799935	0.839429	0.831165	0.817909	0.807447	0.823801	0.824725	0.827913				biological regulation;cellular localization;cellular macromolecule localization;cellular process;establishment of localization;establishment of localization in cell;establishment of protein localization;intracellular protein transport;intracellular transport;localization;macromolecule localization;negative regulation of biological process;negative regulation of cellular process;negative regulatio…	binding;lipid binding;phosphatidylinositol binding;phosphatidylinositol phosphate binding;phosphatidylinositol-4-phosphate binding;phospholipid binding;protein binding;protein domain specific binding	bounding membrane of organelle;cellular anatomical entity;cytosol;Golgi membrane;membrane;organelle membrane;trans-Golgi network membrane		Acetylation;Alternativesplicing;Golgiapparatus;Membrane;Phosphoprotein;Referenceproteome	0.257888	0.549227	0.15847	-0.00104362	-0.00644405	0.0174068	0.0120064	0.0109627	0.607013	0.624373	0.742134	G5E8V9	ARFP1_MOUSE	Arfip1	Arfaptin-1
0.834849	0.852475	0.829022	0.833998	0.833147	0.887191	0.886312	0.852963	0.893351	0.93069	0.934426	0.93726	0.913773	0.951224	0.917028	0.925013	0.913132	0.936019	0.921021	0.940893		+		anatomical structure development;anatomical structure formation involved in morphogenesis;behavior;behavioral response to pain;biological regulation;blastocyst development;catabolic process;cell-cell fusion;cellular process;cellular response to acid chemical;cellular response to amino acid stimulus;cellular response to biotic stimulus;cellular response to chemical stimulus;cellular response to cy…	binding;calcium ion binding;calcium-dependent cysteine-type endopeptidase activity;catalytic activity;catalytic activity, acting on a protein;cation binding;cysteine-type endopeptidase activity;cysteine-type peptidase activity;cytoskeletal protein binding;endopeptidase activity;enzyme binding;hydrolase activity;ion binding;metal ion binding;peptidase activity;protein binding;protein-containing co…	anchoring junction;calpain complex;caspase complex;catalytic complex;cell body;cell junction;cell projection;cell-substrate junction;cellular anatomical entity;chromatin;cytoplasm;cytosol;dendrite;endopeptidase complex;endoplasmic reticulum;external side of plasma membrane;focal adhesion;Golgi apparatus;intracellular membrane-bounded organelle;intracellular organelle;lysosome;lytic vacuole;membra…	Alzheimer's disease;Apoptosis;Focal adhesion;Protein processing in endoplasmic reticulum	Acetylation;Calcium;Cellmembrane;Cytoplasm;Hydrolase;Membrane;Metal-binding;Protease;Referenceproteome;Repeat;Thiolprotease	0.0073251	1.3781e-09	0.00121637	-0.00351778	0.0472613	0.043256	0.0940352	0.0905174	0.143556	2.82354e-08	0.219311	O08529	CAN2_MOUSE	Capn2	Calpain-2 catalytic subunit
0.978032	0.974705	0.969799	0.968133	0.964753	0.985898	0.974646	0.95474	0.967848	0.989547	0.974899	0.962886	0.982313	0.951797	0.974764	0.966078	0.977985	0.980176	0.979048	0.976052				biological regulation;cellular component organization;cellular component organization or biogenesis;cellular localization;cellular macromolecule localization;cellular process;endoplasmic reticulum to Golgi vesicle-mediated transport;establishment of localization;establishment of localization in cell;establishment of protein localization;Golgi organization;Golgi vesicle transport;intracellular tra…	binding;molecular adaptor activity;protein binding;protein-macromolecule adaptor activity;SNAP receptor activity;SNARE binding;syntaxin binding	bounding membrane of organelle;cellular anatomical entity;coated vesicle;coated vesicle membrane;COPI-coated vesicle;cytoplasmic vesicle;cytoplasmic vesicle membrane;endoplasmic reticulum membrane;endoplasmic reticulum-Golgi intermediate compartment;endoplasmic reticulum-Golgi intermediate compartment membrane;ER to Golgi transport vesicle membrane;exocytic vesicle;Golgi membrane;Golgi-associated…	Phagosome;SNARE interactions in vesicular transport	3D-structure;Acetylation;Coiledcoil;Directproteinsequencing;Endoplasmicreticulum;ER-Golgitransport;Golgiapparatus;Membrane;Phosphoprotein;Proteintransport;Referenceproteome;Transmembrane;Transmembranehelix;Transport	0.725305	0.497077	0.711941	0.0031667	0.00508471	-0.000301632	0.00161638	0.00478308	0.902502	0.578212	0.945932	O08547	SC22B_MOUSE	Sec22b	Vesicle-trafficking protein SEC22b
0.970847	0.980112	0.959823	0.965386	0.977112	0.976659	0.956613	0.954659	0.966466	1.01613	1.02722	1.01355	0.995012	1.01803	1.01171	1.00704	1.01998	1.00832	1.02404	0.997057		+		anatomical structure development;biological regulation;cell differentiation;cellular component organization;cellular component organization or biogenesis;cellular developmental process;cellular process;cytoskeleton organization;developmental process;endocytosis;establishment of localization;establishment of localization in cell;establishment of organelle localization;establishment of vesicle loca…	binding;catalytic activity;enzyme binding;hydrolase activity;hydrolase activity, acting on carbon-nitrogen (but not peptide) bonds;hydrolase activity, acting on carbon-nitrogen (but not peptide) bonds, in cyclic amides;identical protein binding;kinase binding;protein binding;protein kinase binding	axon;cell body;cell junction;cell projection;cellular anatomical entity;cytoskeleton;cytosol;dendrite;growth cone;intracellular membrane-bounded organelle;intracellular non-membrane-bounded organelle;intracellular organelle;membrane;membrane-bounded organelle;mitochondrion;myelin sheath;neuron projection;neuronal cell body;non-membrane-bounded organelle;organelle;plasma membrane;plasma membrane b…	Axon guidance	3D-structure;Cytoplasm;Cytoskeleton;Developmentalprotein;Differentiation;Directproteinsequencing;Membrane;Methylation;Neurogenesis;Phosphoprotein;Referenceproteome;S-nitrosylation	0.389424	2.81755e-08	0.60206	-0.00231984	0.0476888	-0.00705697	0.0429517	0.0406318	0.715001	2.90288e-07	0.919148	O08553	DPYL2_MOUSE	Dpysl2	Dihydropyrimidinase-related protein 2
1.07132	1.09474	1.1112	1.09332	1.08971	1.09285	1.08228	1.09837	1.08615	1.02125	1.04206	1.02584	1.05227	1.02253	1.03408	1.04132	1.03048	1.01795	1.02106	1.01103		+		biological process involved in interspecies interaction between organisms;biological regulation;cell adhesion;cell surface receptor signaling pathway;cell-cell adhesion;cell-cell adhesion via plasma-membrane adhesion molecules;cellular localization;cellular macromolecule localization;cellular process;cellular response to virus;chemotaxis;enzyme-linked receptor protein signaling pathway;female pre…	binding;carbohydrate binding;carbohydrate derivative binding;disaccharide binding;enzyme activator activity;enzyme binding;enzyme regulator activity;galactoside binding;kinase activator activity;kinase regulator activity;molecular function activator activity;molecular function regulator activity;oligosaccharide binding;protein binding;protein kinase activator activity;protein kinase regulator act…	cellular anatomical entity;collagen-containing extracellular matrix;cytoplasm;cytosol;external encapsulating structure;extracellular matrix;extracellular region;extracellular space;intracellular membrane-bounded organelle;intracellular organelle;membrane;membrane-bounded organelle;nucleus;organelle;plasma membrane		3D-structure;Alternativesplicing;Chemotaxis;Cytoplasm;Immunity;Lectin;Nucleus;Referenceproteome;Repeat;Secreted	0.253112	3.43933e-09	0.547618	-0.0086392	-0.0655439	-0.00214558	-0.0590503	-0.0676895	0.606057	5.25518e-08	0.909167	O08573	LEG9_MOUSE	Lgals9	Galectin-9
0.994318	1.01214	1.0162	1.00533	0.989597	1.0155	1.01481	1.01249	1.01503	1.03512	1.03929	1.02148	1.02405	1.02586	1.02865	1.0195	1.02606	1.02011	1.0277	1.03252		+		biological process involved in interaction with host;biological process involved in interspecies interaction between organisms;biological process involved in symbiotic interaction;biological regulation;cellular aromatic compound metabolic process;cellular localization;cellular metabolic process;cellular nitrogen compound metabolic process;cellular process;DNA metabolic process;DNA-templated DNA r…	binding;C5-methylcytidine-containing RNA reader activity;DNA binding;molecular adaptor activity;mRNA binding;nucleic acid binding;organic cyclic compound binding;protein-macromolecule adaptor activity;protein-RNA adaptor activity;RNA binding;RNA folding chaperone;single-stranded DNA binding	catalytic complex;catalytic step 2 spliceosome;cellular anatomical entity;cytoplasm;intracellular membrane-bounded organelle;intracellular organelle;membrane-bounded organelle;nuclear body;nuclear protein-containing complex;nuclear speck;nucleus;organelle;protein-containing complex;ribonucleoprotein complex;spliceosomal complex;transcription export complex	mRNA surveillance pathway;RNA transport;Spliceosome	3D-structure;Acetylation;Alternativesplicing;Chaperone;Citrullination;Cytoplasm;Methylation;mRNAprocessing;mRNAsplicing;mRNAtransport;Nucleus;Phosphoprotein;Referenceproteome;RNA-binding;Spliceosome;Transport	0.387028	3.33585e-05	0.0412133	-0.00389508	0.0107228	0.0109407	0.0255586	0.0216635	0.716439	0.000126091	0.669438	O08583	THOC4_MOUSE	Alyref	THO complex subunit 4
0.999618	1.02356	1.00933	1.0112	1.01072	1.07589	1.02398	1.00531	0.988974	1.03793	1.02754	1.01519	1.01623	1.02263	1.04207	1.01118	1.02169	1.06574	1.03145	1.01769				cell cycle;cell division;cellular component assembly;cellular component organization;cellular component organization or biogenesis;cellular localization;cellular macromolecule localization;cellular process;clathrin coat assembly;clathrin-dependent endocytosis;endocytosis;establishment of localization;establishment of localization in cell;establishment of protein localization;import into cell;intr…	amide binding;binding;clathrin binding;clathrin heavy chain binding;enzyme binding;GTPase binding;peptide binding;protein binding;protein-containing complex binding;structural molecule activity	bounding membrane of organelle;cell cortex;cell cortex region;cell junction;cellular anatomical entity;clathrin coat;clathrin coat of coated pit;clathrin coat of trans-Golgi network vesicle;clathrin complex;clathrin vesicle coat;clathrin-coated pit;clathrin-coated vesicle;coated vesicle;cytoplasm;cytoplasmic region;cytoplasmic vesicle;cytoplasmic vesicle membrane;exocytic vesicle membrane;glutama…		Acetylation;Calcium;Cellcycle;Celldivision;Coatedpit;Cytoplasm;Cytoplasmicvesicle;Cytoskeleton;Membrane;Mitosis;Phosphoprotein;Referenceproteome	0.453469	0.235619	0.603375	0.00261684	0.0060095	0.0126548	0.0160475	0.0186643	0.761271	0.310089	0.918822	O08585	CLCA_MOUSE	Clta	Clathrin light chain A
0.911533	0.917493	0.930485	0.904333	0.923303	0.946872	0.937626	0.922979	0.899482	0.870415	0.865188	0.882545	0.88855	0.868963	0.864814	0.87802	0.881607	0.86112	0.87352	0.896072		+		anatomical structure development;apoptotic DNA fragmentation;aromatic compound catabolic process;biological regulation;catabolic process;cellular aromatic compound metabolic process;cellular catabolic process;cellular metabolic process;cellular nitrogen compound catabolic process;cellular nitrogen compound metabolic process;cellular process;cellular response to stimulus;cellular response to stres…	binding;catalytic activity;catalytic activity, acting on a nucleic acid;catalytic activity, acting on DNA;catalytic activity, acting on RNA;cation binding;DNA endonuclease activity;DNA nuclease activity;endonuclease activity;hydrolase activity;hydrolase activity, acting on ester bonds;identical protein binding;ion binding;magnesium ion binding;metal ion binding;nuclease activity;nucleic acid bind…	cellular anatomical entity;intracellular membrane-bounded organelle;intracellular organelle;membrane;membrane-bounded organelle;mitochondrial inner membrane;mitochondrial membrane;mitochondrion;nucleus;organelle;organelle inner membrane;organelle membrane;perikaryon;perinuclear region of cytoplasm	Apoptosis	3D-structure;Disulfidebond;Endonuclease;Hydrolase;Magnesium;Metal-binding;Mitochondrion;Nuclease;Phosphoprotein;Referenceproteome;Transitpeptide	0.308219	8.83545e-07	0.697388	0.00465559	-0.0486719	0.00931045	-0.0440171	-0.0393615	0.656878	5.25753e-06	0.948974	O08600	NUCG_MOUSE	Endog	Endonuclease G, mitochondrial
1.09788	1.09268	1.08058	1.09176	1.08254	1.09754	1.10116	1.08954	1.10159	1.06892	1.06837	1.05731	1.07189	1.06195	1.06548	1.06758	1.07058	1.08779	1.07396	1.0834		+		acylglycerol metabolic process;acylglycerol transport;alcohol metabolic process;cellular component assembly;cellular component organization;cellular component organization or biogenesis;cellular lipid metabolic process;cellular localization;cellular macromolecule localization;cellular metabolic process;cellular process;chemical homeostasis;cholesterol homeostasis;cholesterol metabolic process;cir…	apolipoprotein binding;binding;ceramide 1-phosphate transfer activity;ceramide transfer activity;cholesterol transfer activity;lipid binding;lipid transfer activity;lipid transporter activity;phosphatidylcholine transfer activity;phosphatidylcholine transporter activity;phosphatidylethanolamine transfer activity;phospholipid transfer activity;phospholipid transporter activity;protein binding;prot…	basolateral plasma membrane;brush border membrane;cell projection membrane;cellular anatomical entity;cytosol;endoplasmic reticulum;Golgi apparatus;intracellular membrane-bounded organelle;intracellular organelle;membrane;membrane-bounded organelle;microvillus membrane;organelle;plasma membrane region;protein-containing complex;receptor complex;vesicle	Fat digestion and absorption	Alternativepromoterusage;Cholesterolmetabolism;Disulfidebond;Endoplasmicreticulum;Golgiapparatus;Lipid-binding;Lipidmetabolism;Lipidtransport;Referenceproteome;Signal;Steroidmetabolism;Sterolmetabolism;Transport	0.0063846	1.9929e-06	0.668841	0.0110097	-0.0207978	0.00837269	-0.0234348	-0.0124251	0.147583	1.04454e-05	0.936273	O08601	MTP_MOUSE	Mttp	Microsomal triglyceride transfer protein large subunit
1.01679	1.0263	1.00562	1.00962	1.03153	1.0521	1.00741	1.00209	1.02355	1.0262	1.03518	1.03191	1.02792	1.0336	1.03247	1.03701	1.04342	1.04219	1.02344	1.03646		+		macromolecule metabolic process;macromolecule modification;metabolic process;nitrogen compound metabolic process;N-terminal protein amino acid modification;organic substance metabolic process;organonitrogen compound metabolic process;peptidyl-amino acid modification;peptidyl-methionine modification;primary metabolic process;protein maturation;protein metabolic process;protein modification process…	aminopeptidase activity;binding;catalytic activity;catalytic activity, acting on a protein;cation binding;exopeptidase activity;hydrolase activity;initiator methionyl aminopeptidase activity;ion binding;metal ion binding;metalloaminopeptidase activity;metalloexopeptidase activity;metallopeptidase activity;peptidase activity	cellular anatomical entity;cytoplasm;cytosol;membrane;plasma membrane		Acetylation;Aminopeptidase;Cytoplasm;Directproteinsequencing;Glycoprotein;Hydrolase;Metal-binding;Phosphoprotein;Protease;Referenceproteome	0.411573	0.0182647	0.856293	0.00528974	0.0152151	0.00331718	0.0132426	0.0185323	0.72823	0.0331634	0.963731	O08663	MAP2_MOUSE	Metap2	Methionine aminopeptidase 2
0.979616	0.981275	0.997348	0.991849	1.04539	0.985165	0.994782	1.00451	0.982362	0.975424	1.00951	0.996748	0.982173	0.989315	0.986054	0.999919	0.968439	0.974136	1.00826	1.01126				antimicrobial humoral immune response mediated by antimicrobial peptide;antimicrobial humoral response;biological process involved in interspecies interaction between organisms;biological regulation;blood coagulation;blood vessel diameter maintenance;cell killing;cellular process;circulatory system process;coagulation;defense response;defense response to other organism;disruption of anatomical st…	binding;cysteine-type endopeptidase inhibitor activity;endopeptidase inhibitor activity;endopeptidase regulator activity;enzyme binding;enzyme inhibitor activity;enzyme regulator activity;hormone activity;molecular function activator activity;molecular function inhibitor activity;molecular function regulator activity;peptidase inhibitor activity;peptidase regulator activity;protease binding;prote…	cellular anatomical entity;collagen-containing extracellular matrix;external encapsulating structure;extracellular matrix;extracellular region;extracellular space;perikaryon	Complement and coagulation cascades	Alternativesplicing;Bloodcoagulation;Directproteinsequencing;Disulfidebond;Glycoprotein;Hemostasis;Inflammatoryresponse;Phosphoprotein;Proteaseinhibitor;Referenceproteome;Repeat;Secreted;Signal;Thiolproteaseinhibitor;Vasoactive;Vasodilator	0.81576	0.573063	0.56149	0.00253174	0.000698301	-0.00739119	-0.00922462	-0.00669289	0.94102	0.648201	0.907139	O08677	KNG1_MOUSE	Kng1	Kininogen-1
1.07905	1.08891	1.08438	1.0927	1.0679	1.09749	1.07902	1.08163	1.07863	0.978156	1.00812	0.944681	1.02217	0.959124	0.993545	0.986687	0.995114	1.01411	0.97096	0.972469		+		bile acid and bile salt transport;bile acid signaling pathway;biological regulation;carboxylic acid transport;cellular process;cellular response to chemical stimulus;cellular response to stimulus;cellular response to xenobiotic stimulus;establishment of localization;lipid transport;localization;monocarboxylic acid transport;organic acid transport;organic anion transport;organic hydroxy compound t…	active monoatomic ion transmembrane transporter activity;active transmembrane transporter activity;bile acid transmembrane transporter activity;bile acid:sodium symporter activity;carboxylic acid transmembrane transporter activity;inorganic cation transmembrane transporter activity;inorganic molecular entity transmembrane transporter activity;lipid transporter activity;metal ion transmembrane tra…	basolateral plasma membrane;cellular anatomical entity;membrane;plasma membrane region	Bile secretion	Alternativesplicing;Cellmembrane;Glycoprotein;Iontransport;Lipidtransport;Membrane;Phosphoprotein;Referenceproteome;Sodium;Sodiumtransport;Symport;Transmembrane;Transmembranehelix;Transport	0.849966	7.1903e-09	0.877536	0.0035675	-0.0963254	0.00160419	-0.0982887	-0.0947212	0.955417	9.26007e-08	0.964754	O08705	NTCP_MOUSE	Slc10a1	Hepatic sodium/bile acid cotransporter
1.30204	1.30554	1.30771	1.31791	1.30477	1.2858	1.30008	1.30589	1.30405	1.27088	1.26241	1.2704	1.2813	1.26694	1.26145	1.27385	1.27214	1.28049	1.2789	1.27221		+		biological regulation;bleb assembly;catabolic process;cell projection assembly;cell projection organization;cell redox homeostasis;cellular catabolic process;cellular component assembly;cellular component organization;cellular component organization or biogenesis;cellular detoxification;cellular homeostasis;cellular lipid catabolic process;cellular lipid metabolic process;cellular metabolic proce…	1-acylglycerophosphocholine O-acyltransferase activity;acyltransferase activity;acyltransferase activity, transferring groups other than amino-acyl groups;antioxidant activity;binding;calcium-independent phospholipase A2 activity;carboxylic ester hydrolase activity;catalytic activity;enzyme binding;glutathione peroxidase activity;hydrolase activity;hydrolase activity, acting on ester bonds;identi…	cellular anatomical entity;cytoplasm;cytosol;intracellular membrane-bounded organelle;intracellular organelle;lysosome;lytic vacuole;membrane-bounded organelle;mitochondrion;nucleus;organelle;perinuclear region of cytoplasm;vacuole	Methane metabolism;Phenylalanine metabolism;Phenylpropanoid biosynthesis	Acetylation;Antioxidant;Cytoplasm;Directproteinsequencing;Hydrolase;Lipiddegradation;Lipidmetabolism;Lysosome;Multifunctionalenzyme;Oxidoreductase;Peroxidase;Phosphoprotein;Redox-activecenter;Referenceproteome;Transferase	0.857553	1.28192e-08	0.0228163	0.00662218	-0.0234382	-0.00863616	-0.0386966	-0.0320744	0.95738	1.49116e-07	0.623301	O08709	PRDX6_MOUSE	Prdx6	Peroxiredoxin-6
1.10337	1.08895	1.08786	1.09153	1.09828	1.09235	1.08737	1.08789	1.0973	1.07646	1.06907	1.07416	1.0738	1.0606	1.0686	1.07533	1.07745	1.07207	1.06923	1.06875		+		2-oxoglutarate metabolic process;acetyl-CoA biosynthetic process;acetyl-CoA biosynthetic process from pyruvate;acetyl-CoA metabolic process;acyl-CoA biosynthetic process;acyl-CoA metabolic process;aerobic electron transport chain;aerobic respiration;amide biosynthetic process;amide metabolic process;amino acid catabolic process;amino acid metabolic process;anatomical structure maturation;anatomic…	adenyl nucleotide binding;amide binding;anion binding;binding;catalytic activity;dihydrolipoyl dehydrogenase activity;flavin adenine dinucleotide binding;heterocyclic compound binding;ion binding;lipoamide binding;NAD binding;nucleoside phosphate binding;nucleotide binding;organic cyclic compound binding;oxidoreductase activity;oxidoreductase activity, acting on a sulfur group of donors;oxidoredu…	acetyltransferase complex;acrosomal matrix;catalytic complex;cell projection;cellular anatomical entity;cilium;dihydrolipoyl dehydrogenase complex;intracellular membrane-bounded organelle;intracellular organelle;intracellular organelle lumen;membrane-bounded organelle;membrane-enclosed lumen;mitochondrial alpha-ketoglutarate dehydrogenase complex;mitochondrial matrix;mitochondrial protein-contain…	Citrate cycle (TCA cycle);Glycine, serine and threonine metabolism;Glycolysis / Gluconeogenesis;Pyruvate metabolism;Valine, leucine and isoleucine degradation	Acetylation;Cellprojection;Cilium;Cytoplasmicvesicle;Directproteinsequencing;Disulfidebond;FAD;Flagellum;Flavoprotein;Mitochondrion;NAD;Nucleus;Oxidoreductase;Phosphoprotein;Redox-activecenter;Referenceproteome;Transitpeptide	0.904876	1.45002e-07	0.326453	0.00211811	-0.0186602	-0.00277123	-0.0235496	-0.0214314	0.971126	1.13669e-06	0.830176	O08749	DLDH_MOUSE	Dld	Dihydrolipoyl dehydrogenase, mitochondrial
1.11231	1.09842	1.11172	1.11254	1.12178	1.11661	1.11481	1.11139	1.10699	1.09129	1.07644	1.08721	1.09858	1.07398	1.07317	1.07246	1.0874	1.09114	1.08683	1.07943		+		alpha-amino acid catabolic process;alpha-amino acid metabolic process;amino acid catabolic process;amino acid metabolic process;androgen metabolic process;bile acid biosynthetic process;bile acid metabolic process;biological regulation;biosynthetic process;branched-chain amino acid catabolic process;branched-chain amino acid metabolic process;brexanolone metabolic process;C21-steroid hormone meta…	17-beta-hydroxysteroid dehydrogenase (NAD+) activity;3-hydroxy-2-methylbutyryl-CoA dehydrogenase activity;3-hydroxyacyl-CoA dehydrogenase activity;acetoacetyl-CoA reductase activity;adenyl nucleotide binding;amide binding;amyloid-beta binding;androstan-3-alpha,17-beta-diol dehydrogenase activity;binding;catalytic activity;chenodeoxycholate 7-alpha-dehydrogenase (NAD+) activity;cholate 7-alpha-deh…	catalytic complex;cellular anatomical entity;endonuclease complex;endoplasmic reticulum;endoribonuclease complex;intracellular membrane-bounded organelle;intracellular non-membrane-bounded organelle;intracellular organelle;intracellular protein-containing complex;membrane;membrane-bounded organelle;methyltransferase complex;mitochondrial inner membrane;mitochondrial membrane;mitochondrial nucleoi…		Acetylation;Directproteinsequencing;Fattyacidmetabolism;Lipidmetabolism;Mitochondrion;Mitochondrionnucleoid;NAD;Oxidoreductase;Referenceproteome;Steroidmetabolism;tRNAprocessing	0.95575	1.06787e-06	0.871306	6.44922e-06	-0.0289968	0.0010997	-0.0279036	-0.0278971	0.993781	6.17107e-06	0.961422	O08756	HCD2_MOUSE	Hsd17b10	3-hydroxyacyl-CoA dehydrogenase type-2
1.07284	1.08977	1.08822	1.09244	1.07884	1.08861	1.08137	1.08944	1.08675	1.09355	1.07896	1.06473	1.08833	1.07965	1.09299	1.07455	1.08086	1.0865	1.09031	1.08042				anatomical structure development;animal organ development;biological regulation;carbohydrate derivative metabolic process;chordate embryonic development;developmental process;embryo development;embryo development ending in birth or egg hatching;gland development;glycoprotein metabolic process;in utero embryonic development;liver development;macromolecule metabolic process;metabolic process;multic…	binding;calcium ion binding;cation binding;enzyme binding;ion binding;kinase binding;metal ion binding;nucleic acid binding;organic cyclic compound binding;phosphoprotein binding;protein binding;protein kinase binding;protein kinase C binding;protein-containing complex binding;RNA binding;transmembrane transporter binding	catalytic complex;cellular anatomical entity;endoplasmic reticulum;endoplasmic reticulum protein-containing complex;glucosidase II complex;intracellular membrane-bounded organelle;intracellular organelle;membrane-bounded organelle;organelle;protein-containing complex	Protein processing in endoplasmic reticulum	3D-structure;Alternativesplicing;Calcium;Directproteinsequencing;Disulfidebond;Endoplasmicreticulum;Glycoprotein;Metal-binding;Phosphoprotein;Referenceproteome;Repeat;Signal	0.861994	0.494514	0.72556	-0.00050745	-0.00401226	0.00211996	-0.00138485	-0.0018923	0.959367	0.576347	0.943856	O08795	GLU2B_MOUSE	Prkcsh	Glucosidase 2 subunit beta
1.33433	1.33217	1.32114	1.33103	1.32624	1.34915	1.33883	1.33216	1.34542	1.3317	1.33265	1.32537	1.3288	1.33162	1.32655	1.33867	1.33301	1.34457	1.32127	1.33407				anatomical structure development;animal organ development;biological regulation;catabolic process;cell redox homeostasis;cellular catabolic process;cellular component organization;cellular component organization or biogenesis;cellular homeostasis;cellular metabolic process;cellular process;developmental process;developmental process involved in reproduction;external encapsulating structure organi…	antioxidant activity;binding;catalytic activity;identical protein binding;molecular adaptor activity;molecular sequestering activity;oxidoreductase activity;oxidoreductase activity, acting on peroxide as acceptor;peroxidase activity;peroxiredoxin activity;protein binding;thioredoxin peroxidase activity;thioredoxin-dependent peroxiredoxin activity	cellular anatomical entity;cytoplasm;cytosol;endoplasmic reticulum;extracellular space;intracellular membrane-bounded organelle;intracellular organelle;membrane-bounded organelle;mitochondrion;organelle;smooth endoplasmic reticulum		3D-structure;Antioxidant;Cytoplasm;Directproteinsequencing;Disulfidebond;Endoplasmicreticulum;Oxidoreductase;Peroxidase;Redox-activecenter;Referenceproteome;Signal	0.0097035	0.326849	0.199403	0.00486933	-0.00707219	0.0124091	0.000467551	0.00533688	0.165051	0.408109	0.756893	O08807	PRDX4_MOUSE	Prdx4	Peroxiredoxin-4
0.905211	0.888411	0.895628	0.915681	0.911368	0.90049	0.891489	0.91255	0.90173	0.857826	0.862784	0.889207	0.89741	0.884559	0.884775	0.878917	0.886333	0.892802	0.87975	0.888332		+		acylglycerol catabolic process;acylglycerol metabolic process;biological regulation;blood vessel diameter maintenance;carboxylic acid catabolic process;carboxylic acid metabolic process;catabolic process;cellular catabolic process;cellular lipid catabolic process;cellular lipid metabolic process;cellular metabolic process;cellular process;circulatory system process;fatty acid catabolic process;fa…	acylglycerol lipase activity;amidase activity;binding;carboxylic ester hydrolase activity;catalytic activity;fatty acid amide hydrolase activity;hydrolase activity;hydrolase activity, acting on carbon-nitrogen (but not peptide) bonds;hydrolase activity, acting on carbon-nitrogen (but not peptide) bonds, in linear amides;hydrolase activity, acting on ester bonds;identical protein binding;lipase ac…	bounding membrane of organelle;cellular anatomical entity;endoplasmic reticulum membrane;Golgi membrane;membrane;organelle membrane		Endoplasmicreticulum;Golgiapparatus;Hydrolase;Lipiddegradation;Lipidmetabolism;Membrane;Phosphoprotein;Referenceproteome;Transmembrane;Transmembranehelix	0.669659	0.00105916	0.476981	0.00579983	-0.016338	-0.00169508	-0.0238329	-0.0180331	0.884539	0.00264132	0.893039	O08914	FAAH1_MOUSE	Faah	Fatty-acid amide hydrolase 1
0.834849	0.817334	0.843573	0.828924	0.824705	0.894458	0.869336	0.889621	0.869111	0.89849	0.878151	0.85857	0.867101	0.863044	0.894834	0.873877	0.873685	0.882741	0.861134	0.862901		+		anatomical structure morphogenesis;axon guidance;axonogenesis;biological regulation;cell projection morphogenesis;cell projection organization;cellular anatomical entity morphogenesis;cellular component assembly;cellular component disassembly;cellular component organization;cellular component organization or biogenesis;cellular localization;cellular macromolecule localization;cellular process;cel…	binding;enzyme binding;glutamate receptor binding;ionotropic glutamate receptor binding;protease binding;protein binding;signaling receptor binding	adherens junction;anchoring junction;basolateral plasma membrane;caveola;cell junction;cell projection;cell-cell contact zone;cell-cell junction;cellular anatomical entity;centriolar satellite;COP9 signalosome;cortical actin cytoskeleton;cortical cytoskeleton;cytoplasmic vesicle;cytoskeleton;dopaminergic synapse;early endosome;endosome;external side of plasma membrane;flotillin complex;GABA-ergic…	Insulin signaling pathway	Cellmembrane;Directproteinsequencing;Endosome;Membrane;Phosphoprotein;Referenceproteome	0.00354058	0.00182191	0.00017461	-0.00583101	-0.00976375	0.0507543	0.0468216	0.0409906	0.111994	0.00432794	0.0524702	O08917	FLOT1_MOUSE	Flot1	Flotillin-1
1.08968	1.08473	1.08812	1.08811	1.08701	1.09969	1.10238	1.08846	1.08361	1.12951	1.11549	1.13835	1.12155	1.13656	1.12855	1.13885	1.13266	1.1383	1.12502	1.14556		+		biological regulation;cellular homeostasis;cellular process;chemical homeostasis;copper ion export;copper ion homeostasis;copper ion transmembrane transport;copper ion transport;establishment of localization;homeostatic process;inorganic cation transmembrane transport;inorganic ion homeostasis;inorganic ion transmembrane transport;intracellular chemical homeostasis;intracellular copper ion homeos…	ATPase binding;binding;cation binding;copper chaperone activity;copper ion binding;copper-dependent protein binding;cuprous ion binding;enzyme binding;ion binding;metal ion binding;metallochaperone activity;molecular carrier activity;protein binding;transition metal ion binding	cellular anatomical entity;cytosol	Mineral absorption	Acetylation;Chaperone;Copper;Coppertransport;Iontransport;Metal-binding;Phosphoprotein;Referenceproteome;Transport	0.0406805	1.05519e-09	0.775357	0.00774114	0.0425393	0.00600685	0.0408051	0.0485462	0.299375	2.32013e-08	0.954896	O08997	ATOX1_MOUSE	Atox1	Copper transport protein ATOX1
0.895969	0.887303	0.882422	0.882956	0.870933	0.866612	0.886714	0.879859	0.880033	0.869017	0.890638	0.903468	0.89727	0.910334	0.913316	0.875661	0.89958	0.891544	0.894424	0.8874				biological regulation;cellular component assembly;cellular component organization;cellular component organization or biogenesis;cellular process;establishment of localization;establishment of localization in cell;exocytic insertion of neurotransmitter receptor to postsynaptic membrane;exocytic process;exocytosis;export from cell;histamine secretion;histamine secretion by mast cell;histamine secre…	binding;molecular adaptor activity;protein binding;protein-macromolecule adaptor activity;SNAP receptor activity;SNARE binding;syntaxin binding;syntaxin-1 binding	adherens junction;anchoring junction;azurophil granule;cell junction;cell projection;cell-cell junction;cellular anatomical entity;cytoplasm;cytoplasmic vesicle;GABA-ergic synapse;glutamatergic synapse;intracellular membrane-bounded organelle;intracellular organelle;intracellular vesicle;lysosome;lytic vacuole;membrane;membrane protein complex;membrane-bounded organelle;mitochondrion;neuron proje…	SNARE interactions in vesicular transport	Acetylation;Cellmembrane;Coiledcoil;Lipoprotein;Membrane;Palmitate;Phosphoprotein;Proteintransport;Referenceproteome;Repeat;Synapse;Synaptosome;Transport	0.226595	0.0303107	0.849904	-0.00761852	0.0114175	-0.00561222	0.0134238	0.00580525	0.578684	0.0520973	0.964973	O09044	SNP23_MOUSE	Snap23	Synaptosomal-associated protein 23
1.04281	1.02164	1.03721	1.11308	1.1195	1.02789	1.03668	1.10718	1.0517	1.04665	1.03772	1.09029	1.03296	1.09527	1.04362	1.08489	1.10478	1.12049	1.04269	1.03518				macromolecule metabolic process;metabolic process;nitrogen compound metabolic process;organic substance metabolic process;organonitrogen compound metabolic process;primary metabolic process;protein metabolic process;proteolysis;proteolysis involved in protein catabolic process		catalytic complex;cellular anatomical entity;cytoplasm;cytosol;endopeptidase complex;intracellular membrane-bounded organelle;intracellular organelle;intracellular protein-containing complex;membrane-bounded organelle;nucleoplasm;nucleus;organelle;peptidase complex;proteasome complex;proteasome core complex;proteasome core complex, beta-subunit complex;protein-containing complex	Proteasome	3D-structure;Acetylation;Cytoplasm;Directproteinsequencing;Glycoprotein;Nucleus;Phosphoprotein;Proteasome;Referenceproteome	0.718987	0.774783	0.367452	0.0198571	0.0217474	-0.0109856	-0.00909529	0.0107618	0.900857	0.82076	0.851564	O09061	PSB1_MOUSE	Psmb1	Proteasome subunit beta type-1
1.08772	1.09715	1.09229	1.09294	1.09883	1.08449	1.08317	1.07981	1.08269	1.05915	1.0675	1.07079	1.08049	1.05744	1.03952	1.07395	1.0652	1.02014	1.04453	1.06037		+		aerobic respiration;aromatic compound biosynthetic process;ATP biosynthetic process;ATP metabolic process;biosynthetic process;carbohydrate derivative biosynthetic process;carbohydrate derivative metabolic process;cellular aromatic compound metabolic process;cellular biosynthetic process;cellular component assembly;cellular component organization;cellular component organization or biogenesis;cell…		catalytic complex;cellular anatomical entity;inner mitochondrial membrane protein complex;intracellular membrane-bounded organelle;intracellular organelle;membrane;membrane protein complex;membrane-bounded organelle;mitochondrial inner membrane;mitochondrial membrane;mitochondrial protein-containing complex;mitochondrial respiratory chain complex I;mitochondrion;NADH dehydrogenase complex;organel…	Alzheimer's disease;Huntington's disease;Oxidative phosphorylation;Parkinson's disease	3D-structure;Directproteinsequencing;Electrontransport;Membrane;Mitochondrion;Mitochondrioninnermembrane;Referenceproteome;Respiratorychain;Transitpeptide;Transmembrane;Transmembranehelix;Transport	0.0949447	0.000106257	0.888112	-0.00964637	-0.0297044	-0.0112446	-0.0313027	-0.040949	0.409534	0.000350881	0.967533	O09111	NDUBB_MOUSE	Ndufb11	NADH dehydrogenase [ubiquinone] 1 beta subcomplex subunit 11, mitochondrial
0.926055	0.947394	0.957708	0.948266	0.951512	0.936317	0.918806	0.939683	0.934714	0.948399	0.935069	0.939374	0.934894	0.948452	0.964503	0.9284	0.909245	0.928903	0.947969	0.926831						bounding membrane of organelle;cellular anatomical entity;cytoplasmic vesicle;cytoplasmic vesicle membrane;exocytic vesicle membrane;intracellular membrane-bounded organelle;intracellular organelle;intracellular vesicle;melanosome;membrane;membrane-bounded organelle;organelle;organelle membrane;pigment granule;secretory granule;secretory vesicle;synaptic vesicle membrane;transport vesicle membran…		Alternativesplicing;Cytoplasmicvesicle;Directproteinsequencing;Glycoprotein;Membrane;Referenceproteome;Transmembrane;Transmembranehelix	0.00982727	0.630935	0.777771	-0.0168453	-0.0041105	-0.013807	-0.0010722	-0.0179175	0.164061	0.699186	0.95591	O09117	SYPL1_MOUSE	Sypl1	Synaptophysin-like protein 1
1.11828	1.10008	1.11504	1.10193	1.09609	1.10284	1.10428	1.09447	1.10429	1.09946	1.07213	1.06898	1.08716	1.07377	1.08269	1.08702	1.08013	1.07647	1.0809	1.0925		+		biological regulation;biosynthetic process;carbohydrate biosynthetic process;carbohydrate metabolic process;carboxylic acid biosynthetic process;carboxylic acid metabolic process;catabolic process;cellular biosynthetic process;cellular catabolic process;cellular metabolic process;cellular process;cellular response to arsenic-containing substance;cellular response to chemical stimulus;cellular res…	antioxidant activity;catalytic activity;disulfide oxidoreductase activity;glutathione dehydrogenase (ascorbate) activity;glutathione disulfide oxidoreductase activity;glutathione transferase activity;methylarsonate reductase activity;oxidoreductase activity;oxidoreductase activity, acting on a sulfur group of donors;oxidoreductase activity, acting on a sulfur group of donors, quinone or similar c…	axon;basement membrane;cell body;cell projection;cellular anatomical entity;collagen-containing extracellular matrix;cytoplasm;cytosol;external encapsulating structure;extracellular matrix;membrane;neuron projection;nuclear membrane;organelle membrane;plasma membrane bounded cell projection	Drug metabolism - cytochrome P450;Glutathione metabolism;Metabolism of xenobiotics by cytochrome P450	Acetylation;Cytoplasm;Oxidoreductase;Phosphoprotein;Referenceproteome;Transferase	0.82599	4.33647e-05	0.362494	0.00270801	-0.0180658	-0.00481389	-0.0255877	-0.0228797	0.943765	0.000159239	0.846601	O09131	GSTO1_MOUSE	Gsto1	Glutathione S-transferase omega-1
0.89498	0.905821	0.899301	0.91244	0.907271	0.898734	0.91445	0.888899	0.901986	0.918237	0.914509	0.907199	0.891871	0.901148	0.911748	0.904196	0.91406	0.914615	0.896281	0.902916				behavior;carbohydrate catabolic process;carbohydrate metabolic process;catabolic process;cognition;hexose metabolic process;learning or memory;macromolecule metabolic process;macromolecule modification;mannose metabolic process;metabolic process;monosaccharide metabolic process;multicellular organismal process;nervous system process;nitrogen compound metabolic process;oligosaccharide catabolic pr…	alpha-mannosidase activity;binding;carbohydrate binding;catalytic activity;cation binding;hydrolase activity;hydrolase activity, acting on glycosyl bonds;hydrolase activity, hydrolyzing O-glycosyl compounds;ion binding;mannose binding;mannosidase activity;metal ion binding;monosaccharide binding;small molecule binding	cellular anatomical entity;extracellular space;intracellular membrane-bounded organelle;intracellular organelle;intracellular organelle lumen;lysosomal lumen;lysosome;lytic vacuole;membrane-bounded organelle;membrane-enclosed lumen;nucleoplasm;organelle;organelle lumen;vacuolar lumen;vacuole	Lysosome;Other glycan degradation	Disulfidebond;Glycoprotein;Glycosidase;Hydrolase;Lysosome;Metal-binding;Referenceproteome;Signal;Zinc	0.645631	0.289407	0.812987	-0.00103824	0.0053966	-0.00294526	0.00348958	0.00245134	0.873928	0.368244	0.96119	O09159	MA2B1_MOUSE	Man2b1	Lysosomal alpha-mannosidase
0.834849	0.852415	0.829022	0.813128	0.829167	0.87855	0.868075	0.846097	0.858996	0.856328	0.871025	0.885622	0.853744	0.8777	0.879341	0.897477	0.8958	0.857391	0.880277	0.841277		+		biological regulation;blood vessel diameter maintenance;cellular detoxification;cellular metabolic process;cellular oxidant detoxification;cellular process;circulatory system process;detoxification;metabolic process;multicellular organismal process;reactive oxygen species metabolic process;regulation of anatomical structure size;regulation of biological quality;regulation of tube diameter;regulat…	antioxidant activity;binding;catalytic activity;cation binding;copper ion binding;ion binding;metal ion binding;molecular adaptor activity;oxidoreductase activity;oxidoreductase activity, acting on superoxide radicals as acceptor;superoxide dismutase activity;transition metal ion binding	cellular anatomical entity;collagen-containing extracellular matrix;external encapsulating structure;extracellular matrix;extracellular space;Golgi lumen;intracellular organelle lumen;membrane-enclosed lumen;organelle lumen		Antioxidant;Copper;Directproteinsequencing;Disulfidebond;Glycoprotein;Golgiapparatus;Metal-binding;Oxidoreductase;Referenceproteome;Secreted;Signal;Zinc	0.0475722	0.0029269	0.0932781	0.00381808	0.0115148	0.0312134	0.0389101	0.0427282	0.326132	0.00659649	0.740883	O09164	SODE_MOUSE	Sod3	Extracellular superoxide dismutase [Cu-Zn]
1.09534	1.09798	1.07541	1.08176	1.07999	1.10169	1.09171	1.09301	1.10189	1.08808	1.08925	1.09041	1.09267	1.09527	1.08842	1.08522	1.08862	1.06938	1.08089	1.06934				amide biosynthetic process;amide metabolic process;biosynthetic process;cellular biosynthetic process;cellular metabolic process;cellular nitrogen compound biosynthetic process;cellular nitrogen compound metabolic process;cellular process;cytoplasmic translation;macromolecule biosynthetic process;macromolecule metabolic process;metabolic process;nitrogen compound metabolic process;organic substan…	structural constituent of ribosome;structural molecule activity	cell junction;cellular anatomical entity;cytoplasm;cytosol;cytosolic large ribosomal subunit;cytosolic ribosome;endoplasmic reticulum;intracellular membrane-bounded organelle;intracellular non-membrane-bounded organelle;intracellular organelle;large ribosomal subunit;membrane-bounded organelle;non-membrane-bounded organelle;organelle;postsynapse;protein-containing complex;ribonucleoprotein comple…	Ribosome	3D-structure;Cytoplasm;Endoplasmicreticulum;Referenceproteome;Ribonucleoprotein;Ribosomalprotein	0.602782	0.0979868	0.00298756	-0.0119914	-0.0183844	0.0109812	0.00458821	-0.00740321	0.848412	0.146008	0.283504	O09167	RL21_MOUSE	Rpl21	Large ribosomal subunit protein eL21
1.07548	1.07442	1.07601	1.0577	1.08083	1.06379	1.07661	1.07361	1.07099	1.06465	1.06565	1.06076	1.07035	1.06971	1.07462	1.07958	1.08952	1.09138	1.06641	1.09239				alpha-amino acid metabolic process;amide biosynthetic process;amide metabolic process;amino acid metabolic process;apoptotic mitochondrial changes;biological regulation;biosynthetic process;blood vessel diameter maintenance;carbohydrate homeostasis;carboxylic acid metabolic process;cell activation;cellular biosynthetic process;cellular component organization;cellular component organization or bio…	acid-amino acid ligase activity;binding;catalytic activity;enzyme binding;enzyme regulator activity;glutamate-cysteine ligase activity;glutamate-cysteine ligase catalytic subunit binding;ligase activity;ligase activity, forming carbon-nitrogen bonds;molecular function regulator activity;protein binding;protein-containing complex binding	catalytic complex;glutamate-cysteine ligase complex;protein-containing complex	Glutathione metabolism	Acetylation;Glutathionebiosynthesis;Phosphoprotein;Referenceproteome	0.0345933	0.436947	0.0239959	0.0162332	0.0126098	-0.00164195	-0.00526534	0.0109678	0.27356	0.521732	0.618065	O09172	GSH0_MOUSE	Gclm	Glutamate--cysteine ligase regulatory subunit
1.1789	1.18408	1.1922	1.20131	1.18564	1.17323	1.19429	1.18884	1.19441	1.16742	1.15507	1.14794	1.16527	1.14902	1.15914	1.1597	1.16082	1.16436	1.16905	1.15117		+		alpha-amino acid catabolic process;alpha-amino acid metabolic process;amino acid catabolic process;amino acid metabolic process;aromatic amino acid family catabolic process;aromatic amino acid metabolic process;aromatic compound catabolic process;carboxylic acid catabolic process;carboxylic acid metabolic process;catabolic process;cellular aromatic compound metabolic process;cellular catabolic pr…	binding;catalytic activity;cation binding;dioxygenase activity;homogentisate 1,2-dioxygenase activity;identical protein binding;ion binding;metal ion binding;oxidoreductase activity;oxidoreductase activity, acting on single donors with incorporation of molecular oxygen;oxidoreductase activity, acting on single donors with incorporation of molecular oxygen, incorporation of two atoms of oxygen;pro…		Styrene degradation;Tyrosine metabolism	Acetylation;Dioxygenase;Directproteinsequencing;Iron;Metal-binding;Oxidoreductase;Phenylalaninecatabolism;Referenceproteome;Tyrosinecatabolism	0.708195	7.65036e-07	0.558219	0.00371092	-0.0266709	-0.000734007	-0.0311158	-0.0274049	0.896682	4.64431e-06	0.909186	O09173	HGD_MOUSE	Hgd	Homogentisate 1,2-dioxygenase
1.06425	1.0275	1.02843	1.0366	1.06271	1.04623	1.03585	1.02404	1.04686	1.03632	1.0573	1.03315	1.05823	1.05537	1.01895	1.075	1.06641	1.07131	1.06759	1.03173				bile acid biosynthetic process;bile acid metabolic process;biosynthetic process;carboxylic acid biosynthetic process;carboxylic acid metabolic process;catabolic process;cellular biosynthetic process;cellular catabolic process;cellular lipid catabolic process;cellular lipid metabolic process;cellular metabolic process;cellular process;fatty acid metabolic process;isoprenoid catabolic process;isopr…	alpha-methylacyl-CoA racemase activity;binding;catalytic activity;isomerase activity;protein binding;racemase and epimerase activity;signaling receptor binding	cellular anatomical entity;cytoplasm;intracellular membrane-bounded organelle;intracellular organelle;membrane;membrane-bounded organelle;microbody;mitochondrion;organelle;peroxisome;plasma membrane	Peroxisome;Primary bile acid biosynthesis	Acetylation;Directproteinsequencing;Isomerase;Mitochondrion;Peroxisome;Referenceproteome	0.280411	0.166792	0.109353	0.0191892	0.0241632	-0.00565237	-0.000678396	0.0185108	0.628832	0.232221	0.71696	O09174	AMACR_MOUSE	Amacr	Alpha-methylacyl-CoA racemase
0.947051	0.948526	0.930511	0.951633	0.967067	0.988673	1.00626	0.943284	0.944845	1.01284	1.0055	1.0326	1.03308	1.04486	1.03538	1.02664	1.01455	1.03637	1.01496	1.0282		+		aminophospholipid transport;biological regulation;biosynthetic process;cellular biosynthetic process;cellular localization;cellular macromolecule localization;cellular metabolic process;cellular process;endocytosis;establishment of localization;establishment of protein localization;establishment of protein localization to organelle;establishment of protein localization to vacuole;gene expression;…	alcohol binding;binding;cargo receptor activity;cation binding;cholesterol binding;enzyme binding;identical protein binding;ion binding;lipid binding;modified amino acid binding;organic cyclic compound binding;phosphatidylcholine binding;phosphatidylserine binding;phospholipid binding;protein binding;protein dimerization activity;protein homodimerization activity;protein-folding chaperone binding…	bounding membrane of organelle;cellular anatomical entity;cytoplasm;cytoplasmic vesicle membrane;endocytic vesicle membrane;intracellular organelle lumen;lysosomal lumen;lysosomal membrane;lytic vacuole membrane;membrane;membrane-enclosed lumen;organelle lumen;organelle membrane;plasma membrane;vacuolar lumen;vacuolar membrane;vesicle membrane	Lysosome	Directproteinsequencing;Disulfidebond;Glycoprotein;Lipoprotein;Lysosome;Membrane;Palmitate;Receptor;Referenceproteome;Transmembrane;Transmembranehelix	0.297485	3.23516e-07	0.141638	-0.00323301	0.0533783	0.0218074	0.0784187	0.0751857	0.646222	2.18464e-06	0.727559	O35114	SCRB2_MOUSE	Scarb2	Lysosome membrane protein 2
1.13367	1.12932	1.12484	1.13075	1.12475	1.12968	1.13215	1.12593	1.12775	1.09065	1.09638	1.09236	1.10414	1.08751	1.08324	1.10449	1.09613	1.10146	1.09525	1.08232		+		activation of immune response;activation of innate immune response;activation of phospholipase C activity;activation of protein kinase activity;activation of protein kinase C activity;anatomical structure development;anatomical structure morphogenesis;antiviral innate immune response;autophagy;autophagy of mitochondrion;B cell activation;biological process involved in interspecies interaction bet…	amide binding;binding;identical protein binding;lipid binding;protein binding;protein dimerization activity;protein heterodimerization activity;protein homodimerization activity;sphingolipid binding	axon;bounding membrane of organelle;cell junction;cell periphery;cell projection;cell surface;cellular anatomical entity;cytoplasm;GABA-ergic synapse;glutamatergic synapse;inner mitochondrial membrane protein complex;intracellular membrane-bounded organelle;intracellular organelle;membrane;membrane protein complex;membrane-bounded organelle;mitochondrial inner membrane;mitochondrial membrane;mito…		Acetylation;Cellmembrane;Coiledcoil;Cytoplasm;Directproteinsequencing;Membrane;Mitochondrion;Mitochondrioninnermembrane;Nucleus;Phosphoprotein;Receptor;Referenceproteome;Repressor;Transcription;Transcriptionregulation	0.556868	1.48423e-09	0.55766	0.00354894	-0.0329454	0.000212663	-0.0362817	-0.0327327	0.817617	2.94073e-08	0.90992	O35129	PHB2_MOUSE	Phb2	Prohibitin-2
0.910116	0.904344	0.913328	0.886674	0.86711	0.896312	0.880959	0.878876	0.924973	0.965459	0.937089	0.987017	0.935234	1.0066	0.97165	0.94348	0.939695	0.937639	0.938028	0.913788		+		aromatic compound biosynthetic process;biological regulation;biosynthetic process;cell differentiation;cellular aromatic compound metabolic process;cellular biosynthetic process;cellular component organization;cellular component organization or biogenesis;cellular developmental process;cellular metabolic process;cellular nitrogen compound biosynthetic process;cellular nitrogen compound metabolic …	angiostatin binding;ATPase binding;ATPase inhibitor activity;ATPase regulator activity;binding;calmodulin binding;enzyme binding;identical protein binding;mitochondrial proton-transporting ATP synthase complex binding;molecular function inhibitor activity;molecular function regulator activity;protein binding;protein-containing complex binding	cell surface;cellular anatomical entity;intracellular membrane-bounded organelle;intracellular organelle;membrane-bounded organelle;mitochondrion;organelle;protein-containing complex		Coiledcoil;Mitochondrion;Phosphoprotein;Referenceproteome;Transitpeptide	0.0810283	2.31755e-05	0.120783	-0.032649	0.0392457	-0.00103441	0.0708603	0.0382113	0.386492	9.12345e-05	0.697986	O35143	ATIF1_MOUSE	Atp5if1	ATPase inhibitor, mitochondrial
1.2948	1.24403	1.30706	1.27175	1.27805	1.2546	1.25135	1.25324	1.27713	1.23543	1.2184	1.24314	1.25851	1.23848	1.20537	1.20741	1.22619	1.21924	1.24676	1.20912		+		aromatic compound biosynthetic process;biological regulation;biosynthetic process;cellular aromatic compound metabolic process;cellular biosynthetic process;cellular metabolic process;cellular process;melanin biosynthetic process;melanin metabolic process;metabolic process;organic cyclic compound biosynthetic process;organic cyclic compound metabolic process;organic hydroxy compound biosynthetic …	binding;carbon-carbon lyase activity;carboxy-lyase activity;catalytic activity;cytokine receptor binding;D-dopachrome decarboxylase activity;enzyme binding;intramolecular oxidoreductase activity;intramolecular oxidoreductase activity, interconverting keto- and enol-groups;isomerase activity;lyase activity;phenylpyruvate tautomerase activity;protease binding;protein binding;signaling receptor bind…	cellular anatomical entity;cytoplasm;extracellular space		3D-structure;Acetylation;Cytoplasm;Directproteinsequencing;Lyase;Melaninbiosynthesis;Phosphoprotein;Referenceproteome	0.0777588	0.000118339	0.614757	-0.0114801	-0.0373364	-0.0200598	-0.0459161	-0.0573962	0.375869	0.000385833	0.921369	O35215	DOPD_MOUSE	Ddt	D-dopachrome decarboxylase
0.97948	0.964925	0.967933	0.964146	0.969893	0.98624	0.992815	0.976709	0.981071	0.977404	0.975585	0.979707	0.985351	0.977646	0.981313	0.972617	0.979765	0.981849	0.983203	0.976825				catabolic process;macromolecule catabolic process;macromolecule metabolic process;metabolic process;modification-dependent macromolecule catabolic process;modification-dependent protein catabolic process;nitrogen compound metabolic process;organic substance catabolic process;organic substance metabolic process;organonitrogen compound catabolic process;organonitrogen compound metabolic process;pri…	binding;identical protein binding;modification-dependent protein binding;molecular adaptor activity;polyubiquitin modification-dependent protein binding;protein binding	catalytic complex;cellular anatomical entity;cytosol;endopeptidase complex;intracellular membrane-bounded organelle;intracellular organelle;intracellular protein-containing complex;membrane-bounded organelle;nucleoplasm;nucleus;organelle;peptidase complex;proteasome accessory complex;proteasome complex;proteasome regulatory particle, base subcomplex;protein-containing complex	Proteasome	Alternativesplicing;Isopeptidebond;Phosphoprotein;Proteasome;Referenceproteome;Repeat;Ublconjugation	0.0144249	0.175886	0.00421514	-0.000649228	-0.00535735	0.0149337	0.0102256	0.00957637	0.187108	0.24394	0.3619	O35226	PSMD4_MOUSE	Psmd4	26S proteasome non-ATPase regulatory subunit 4
0.834849	0.817334	0.814666	0.830741	0.775342	0.816102	0.82614	0.833337	0.816941	0.848714	0.849389	0.852703	0.829766	0.842491	0.866564	0.85988	0.841281	0.853815	0.863487	0.866059		+		antiviral innate immune response;biological process involved in interspecies interaction between organisms;biological regulation;cellular aromatic compound metabolic process;cellular metabolic process;cellular nitrogen compound metabolic process;cellular process;defense response;defense response to bacterium;defense response to other organism;defense response to symbiont;defense response to virus…	adenyl nucleotide binding;adenyl ribonucleotide binding;anion binding;ATP binding;ATP hydrolysis activity;ATP-dependent activity;ATP-dependent activity, acting on RNA;binding;carbohydrate derivative binding;catalytic activity;catalytic activity, acting on a nucleic acid;catalytic activity, acting on RNA;double-stranded RNA binding;helicase activity;heterocyclic compound binding;hydrolase activity…	cellular anatomical entity;intracellular non-membrane-bounded organelle;intracellular organelle;non-membrane-bounded organelle;nuclear body;nuclear protein-containing complex;nuclear speck;nucleolus;organelle;post-mRNA release spliceosomal complex;protein-containing complex;ribonucleoprotein complex;spliceosomal complex;U12-type spliceosomal complex;U2-type post-mRNA release spliceosomal complex;…	Spliceosome	Acetylation;ATP-binding;Helicase;Hydrolase;Immunity;Innateimmunity;Isopeptidebond;mRNAprocessing;mRNAsplicing;Nucleotide-binding;Nucleus;Phosphoprotein;Referenceproteome;RNA-binding;Ublconjugation	0.200249	0.000116805	0.958297	0.00863293	0.0337741	0.00854353	0.0336847	0.0423176	0.548707	0.000382213	0.97782	O35286	DHX15_MOUSE	Dhx15	ATP-dependent RNA helicase DHX15
0.811169	0.817334	0.827453	0.829229	0.817424	0.838764	0.835811	0.826025	0.822991	0.834046	0.763801	0.823688	0.838157	0.84463	0.809874	0.825113	0.827978	0.74826	0.806471	0.845023				biological regulation;cellular component organization;cellular component organization or biogenesis;cellular process;chromosome organization;DNA conformation change;DNA duplex unwinding;DNA geometric change;DNA unwinding involved in DNA replication;negative regulation of biological process;negative regulation of biosynthetic process;negative regulation of cellular biosynthetic process;negative re…	binding;DNA binding;DNA-binding transcription factor activity;DNA-binding transcription factor activity, RNA polymerase II-specific;DNA-binding transcription factor binding;DNA-binding transcription repressor activity;DNA-binding transcription repressor activity, RNA polymerase II-specific;double-stranded DNA binding;double-stranded telomeric DNA binding;mRNA binding;mRNA regulatory element bindi…	cellular anatomical entity;intracellular membrane-bounded organelle;intracellular organelle;membrane-bounded organelle;nucleoplasm;nucleus;organelle		Acetylation;Directproteinsequencing;DNA-binding;Methylation;Nucleus;Phosphoprotein;Referenceproteome;Repressor;Transcription;Transcriptionregulation	0.992783	0.398322	0.42566	-0.00846342	-0.0203287	0.0103762	-0.00148909	-0.00995251	0.999435	0.48362	0.863291	O35295	PURB_MOUSE	Purb	Transcriptional regulator protein Pur-beta
1.05111	1.05395	1.04013	1.04255	1.03694	1.05801	1.05831	1.04431	1.04455	1.05587	1.05643	1.06027	1.06425	1.05728	1.06685	1.07225	1.0679	1.05624	1.05447	1.05276		+		biological regulation;cellular aromatic compound metabolic process;cellular metabolic process;cellular nitrogen compound metabolic process;cellular process;heterocycle metabolic process;macromolecule metabolic process;metabolic process;mRNA metabolic process;mRNA processing;mRNA splicing, via spliceosome;nitrogen compound metabolic process;nucleic acid metabolic process;nucleobase-containing comp…	binding;enzyme binding;kinase binding;nucleic acid binding;organic cyclic compound binding;protein binding;protein domain specific binding;protein kinase B binding;protein kinase binding;RNA binding;RS domain binding	cellular anatomical entity;cytosol;intracellular non-membrane-bounded organelle;intracellular organelle;non-membrane-bounded organelle;nuclear body;nuclear speck;nucleolus;nucleoplasm;organelle	Spliceosome	Acetylation;mRNAprocessing;mRNAsplicing;Nucleus;Phosphoprotein;Referenceproteome;Repeat;RNA-binding;Transcription;Transcriptionregulation	0.318063	0.00113071	0.380742	0.000568708	0.0094294	0.00635771	0.0152184	0.0157871	0.667599	0.00280808	0.859172	O35326	SRSF5_MOUSE	Srsf5	Serine/arginine-rich splicing factor 5
0.857226	0.837785	0.855416	0.867089	0.889497	0.867873	0.864604	0.834465	0.889659	0.876633	0.840961	0.893505	0.856437	0.869338	0.836194	0.878982	0.884759	0.871686	0.880654	0.877573				cellular localization;cellular macromolecule localization;cellular process;establishment of localization;establishment of localization in cell;establishment of protein localization;establishment of protein localization to organelle;import into nucleus;intracellular protein transport;intracellular transport;localization;macromolecule localization;nitrogen compound transport;NLS-bearing protein imp…	amide binding;binding;molecular carrier activity;nuclear import signal receptor activity;nuclear localization sequence binding;nucleocytoplasmic carrier activity;peptide binding;signal sequence binding	cellular anatomical entity;cytosol;intracellular membrane-bounded organelle;intracellular organelle;membrane-bounded organelle;NLS-dependent protein nuclear import complex;nucleocytoplasmic transport complex;nucleoplasm;nucleus;organelle;protein-containing complex		Acetylation;Cytoplasm;Nucleus;Phosphoprotein;Proteintransport;Referenceproteome;Repeat;Transport	0.227691	0.406937	0.420751	0.0165527	0.0145804	0.00274766	0.000775276	0.017328	0.579021	0.492091	0.865011	O35344	IMA4_MOUSE	Kpna3	Importin subunit alpha-4
1.09597	1.08938	1.10629	1.11787	1.10055	1.08707	1.09234	1.0994	1.09418	1.09829	1.09055	1.10087	1.11425	1.09213	1.08706	1.08234	1.09751	1.09944	1.09558	1.08631				biological regulation;cellular localization;cellular process;establishment of localization;establishment of localization in cell;intracellular transport;localization;nuclear transport;nucleocytoplasmic transport;regulation of apoptotic process;regulation of biological process;regulation of cellular process;regulation of programmed cell death;transport	binding;histone binding;protein binding	cellular anatomical entity;cytoplasm;endoplasmic reticulum;intracellular membrane-bounded organelle;intracellular organelle;membrane-bounded organelle;nuclear matrix;nucleus;organelle;perinuclear region of cytoplasm		3D-structure;Cytoplasm;Endoplasmicreticulum;Leucine-richrepeat;Nucleus;Phosphoprotein;Referenceproteome;Repeat;Repressor;Transcription;Transcriptionregulation	0.111091	0.435081	0.639445	-0.00495401	-0.00101246	-0.00876268	-0.00482113	-0.00977514	0.427074	0.519848	0.929773	O35381	AN32A_MOUSE	Anp32a	Acidic leucine-rich nuclear phosphoprotein 32 family member A
1.04962	1.05084	1.06035	1.07578	1.05613	1.04818	1.04888	1.04069	1.06018	1.04844	1.04136	1.03029	1.04663	1.02909	1.02471	1.03999	1.04266	1.02012	1.02747	1.04428		+		2-oxobutyrate catabolic process;2-oxobutyrate metabolic process;2-oxoglutarate metabolic process;carboxylic acid catabolic process;carboxylic acid metabolic process;catabolic process;cellular catabolic process;cellular lipid catabolic process;cellular lipid metabolic process;cellular metabolic process;cellular process;dicarboxylic acid metabolic process;fatty acid alpha-oxidation;fatty acid catab…	2-oxoglutarate-dependent dioxygenase activity;anion binding;binding;carbohydrate binding;carboxylic acid binding;catalytic activity;cation binding;dioxygenase activity;ferrous iron binding;heterocyclic compound binding;ion binding;iron ion binding;L-ascorbic acid binding;metal ion binding;monosaccharide binding;organic acid binding;organic cyclic compound binding;oxidoreductase activity;oxidoredu…	9+0 non-motile cilium;cell projection;cellular anatomical entity;cilium;intracellular membrane-bounded organelle;intracellular organelle;intracellular organelle lumen;membrane-bounded organelle;membrane-enclosed lumen;microbody;microbody lumen;mitochondrion;non-motile cilium;organelle;organelle lumen;peroxisomal matrix;peroxisome;plasma membrane bounded cell projection	Peroxisome	Dioxygenase;Iron;Metal-binding;Oxidoreductase;Peroxisome;Referenceproteome;Transitpeptide;VitaminC	0.256072	0.000746398	0.434195	-0.00184918	-0.0145787	-0.0090613	-0.0217908	-0.02364	0.609904	0.00194473	0.872747	O35386	PAHX_MOUSE	Phyh	Phytanoyl-CoA dioxygenase, peroxisomal
1.14596	1.14041	1.15629	1.15725	1.15427	1.12107	1.13888	1.15312	1.15984	1.11373	1.08955	1.12686	1.12484	1.10833	1.1136	1.11901	1.11421	1.10929	1.11231	1.09997		+		acid secretion;alanine catabolic process;alanine metabolic process;aldehyde catabolic process;alpha-amino acid biosynthetic process;alpha-amino acid catabolic process;alpha-amino acid metabolic process;amino acid biosynthetic process;amino acid catabolic process;amino acid metabolic process;biological regulation;biosynthetic process;carboxylic acid biosynthetic process;carboxylic acid catabolic p…	alanine-glyoxylate transaminase activity;amino acid binding;anion binding;binding;carboxylic acid binding;catalytic activity;heterocyclic compound binding;identical protein binding;ion binding;organic acid binding;organic cyclic compound binding;protein binding;protein dimerization activity;protein homodimerization activity;protein self-association;pyridoxal phosphate binding;serine-pyruvate tran…	cellular anatomical entity;intracellular membrane-bounded organelle;intracellular organelle;intracellular organelle lumen;membrane-bounded organelle;membrane-enclosed lumen;microbody;microbody lumen;mitochondrial matrix;mitochondrion;organelle;organelle lumen;peroxisomal matrix;peroxisome	Alanine, aspartate and glutamate metabolism;Glycine, serine and threonine metabolism;Methane metabolism;Peroxisome	3D-structure;Acetylation;Alternativeinitiation;Aminotransferase;Mitochondrion;Peroxisome;Pyridoxalphosphate;Referenceproteome;Transferase;Transitpeptide	0.376456	4.87568e-06	0.592227	-0.00185931	-0.0322677	-0.00761145	-0.0380199	-0.0398792	0.707768	2.31949e-05	0.915767	O35423	AGT1_MOUSE	Agxt	Alanine--glyoxylate aminotransferase
1.08959	1.09401	1.09394	1.09792	1.09053	1.06017	1.08405	1.09396	1.09099	1.05004	1.05424	1.05305	1.05815	1.02889	1.0471	1.04819	1.05201	1.06304	1.04895	1.04727		+		carboxylic acid catabolic process;carboxylic acid metabolic process;catabolic process;cellular catabolic process;cellular lipid catabolic process;cellular lipid metabolic process;cellular metabolic process;cellular process;fatty acid beta-oxidation;fatty acid catabolic process;fatty acid metabolic process;fatty acid oxidation;lipid catabolic process;lipid metabolic process;lipid modification;lipi…	catalytic activity;delta(3,5)-delta(2,4)-dienoyl-CoA isomerase activity;intramolecular oxidoreductase activity;intramolecular oxidoreductase activity, transposing C=C bonds;isomerase activity	cellular anatomical entity;intracellular membrane-bounded organelle;intracellular organelle;membrane-bounded organelle;microbody;mitochondrion;organelle;peroxisome	Peroxisome	Acetylation;Fattyacidmetabolism;Isomerase;Lipidmetabolism;Mitochondrion;Peroxisome;Phosphoprotein;Referenceproteome;Transitpeptide	0.430942	1.2769e-07	0.117587	0.00330995	-0.0304037	-0.0109062	-0.0446198	-0.0413099	0.7414	1.02322e-06	0.709061	O35459	ECH1_MOUSE	Ech1	Delta(3,5)-Delta(2,4)-dienoyl-CoA isomerase, mitochondrial
0.906506	0.893375	0.891313	0.90257	0.869479	0.903908	0.896646	0.901089	0.909175	0.87369	0.886722	0.867355	0.892125	0.88925	0.905243	0.871499	0.875243	0.899624	0.89138	0.8722				anatomical structure development;animal organ development;apoptotic process;biological regulation;BMP signaling pathway;camera-type eye development;cell death;cell fate specification;cell surface receptor signaling pathway;cellular developmental process;cellular localization;cellular macromolecule localization;cellular process;developmental growth;developmental process;dorsal/ventral neural tube …	binding;calmodulin binding;catalytic activity;catalytic activity, acting on a protein;cis-trans isomerase activity;disordered domain specific binding;identical protein binding;isomerase activity;peptidyl-prolyl cis-trans isomerase activity;protein binding;protein domain specific binding;protein folding chaperone	cellular anatomical entity;cytosol;endomembrane system;endoplasmic reticulum;endoplasmic reticulum membrane;envelope;intracellular membrane-bounded organelle;intracellular organelle;membrane;membrane-bounded organelle;mitochondrial envelope;mitochondrial membrane;mitochondrion;organelle;organelle envelope;organelle membrane;protein-containing complex		Alternativesplicing;Apoptosis;Calcium;Isomerase;Isopeptidebond;Membrane;Mitochondrion;Phosphoprotein;Referenceproteome;Repeat;Rotamase;TPRrepeat;Transmembrane;Transmembranehelix;Ublconjugation	0.683851	0.0326581	0.237765	-0.00374142	-0.0207155	0.0100561	-0.00691796	-0.0106594	0.886401	0.0556021	0.771024	O35465	FKBP8_MOUSE	Fkbp8	Peptidyl-prolyl cis-trans isomerase FKBP8
1.2003	1.1884	1.21179	1.21408	1.19743	1.18779	1.18928	1.20179	1.20031	1.15169	1.15461	1.15102	1.18376	1.13608	1.15653	1.15094	1.15337	1.16793	1.15968	1.15504		+		bile acid biosynthetic process;bile acid metabolic process;biosynthetic process;carboxylic acid biosynthetic process;carboxylic acid catabolic process;carboxylic acid metabolic process;carboxylic acid transport;catabolic process;cellular biosynthetic process;cellular catabolic process;cellular lipid catabolic process;cellular lipid metabolic process;cellular metabolic process;cellular process;est…	acid-thiol ligase activity;adenyl nucleotide binding;adenyl ribonucleotide binding;anion binding;arachidonate-CoA ligase activity;ATP binding;ATP-dependent activity;binding;carbohydrate derivative binding;carboxylic acid transmembrane transporter activity;catalytic activity;cholate-CoA ligase activity;CoA-ligase activity;enzyme binding;fatty acid ligase activity;fatty acid transmembrane transport…	bounding membrane of organelle;cellular anatomical entity;endoplasmic reticulum;endoplasmic reticulum lumen;endoplasmic reticulum membrane;intracellular membrane-bounded organelle;intracellular organelle;intracellular organelle lumen;membrane;membrane-bounded organelle;membrane-enclosed lumen;microbody;microbody membrane;mitochondrion;organelle;organelle lumen;organelle membrane;peroxisomal membr…	Peroxisome;PPAR signaling pathway	Acetylation;ATP-binding;Cellmembrane;Endoplasmicreticulum;Fattyacidmetabolism;Ligase;Lipidmetabolism;Lipidtransport;Membrane;Microsome;Nucleotide-binding;Peroxisome;Phosphoprotein;Referenceproteome;Transmembrane;Transmembranehelix;Transport	0.576473	2.59542e-07	0.364578	0.00178014	-0.0373985	-0.00760844	-0.0467871	-0.045007	0.828192	1.84234e-06	0.850368	O35488	S27A2_MOUSE	Slc27a2	Long-chain fatty acid transport protein 2
1.35089	1.34967	1.34542	1.36594	1.36423	1.31916	1.32462	1.32889	1.30325	1.32246	1.32416	1.32645	1.35028	1.31859	1.30404	1.32498	1.31068	1.32785	1.34046	1.3146		+		alpha-amino acid biosynthetic process;alpha-amino acid metabolic process;amino acid biosynthetic process;amino acid metabolic process;amino acid salvage;amino-acid betaine catabolic process;amino-acid betaine metabolic process;aspartate family amino acid biosynthetic process;aspartate family amino acid metabolic process;biosynthetic process;carboxylic acid biosynthetic process;carboxylic acid met…	betaine-homocysteine S-methyltransferase activity;binding;catalytic activity;cation binding;identical protein binding;ion binding;metal ion binding;methyltransferase activity;protein binding;protein-containing complex binding;S-methyltransferase activity;transferase activity;transferase activity, transferring one-carbon groups;transition metal ion binding;zinc ion binding	cellular anatomical entity;cytosol;extracellular exosome;extracellular membrane-bounded organelle;extracellular organelle;extracellular vesicle;intracellular membrane-bounded organelle;intracellular organelle;membrane-bounded organelle;nucleus;organelle;protein-containing complex;vesicle	Cysteine and methionine metabolism;Glycine, serine and threonine metabolism	Cytoplasm;Metal-binding;Methyltransferase;Nucleus;Phosphoprotein;Referenceproteome;Transferase;Zinc	0.00768978	0.0145762	0.00533664	-0.000616415	0.0047333	-0.0362462	-0.0308964	-0.0315129	0.145944	0.0274331	0.400915	O35490	BHMT1_MOUSE	Bhmt	Betaine--homocysteine S-methyltransferase 1
0.944865	0.910753	0.937412	0.922284	0.929875	0.965289	0.932073	0.89966	0.932946	0.93813	0.90426	0.921721	0.920323	0.898606	0.878353	0.901288	0.925416	0.959743	0.932231	0.927805				biological regulation;catabolic process;cellular aromatic compound metabolic process;cellular metabolic process;cellular nitrogen compound metabolic process;cellular process;cellular response to stimulus;cellular response to stress;DNA damage response;DNA metabolic process;DNA recombination;DNA repair;double-strand break repair;double-strand break repair via homologous recombination;double-strand…	binding;catalytic activity;catalytic activity, acting on a protein;cation binding;deubiquitinase activity;endopeptidase activator activity;endopeptidase activity;endopeptidase regulator activity;enzyme activator activity;enzyme regulator activity;hydrolase activity;ion binding;metal ion binding;metal-dependent deubiquitinase activity;metallopeptidase activity;molecular function activator activity…	catalytic complex;cytosolic proteasome complex;endopeptidase complex;intracellular protein-containing complex;peptidase complex;proteasome accessory complex;proteasome complex;proteasome regulatory particle, lid subcomplex;protein-containing complex	Proteasome	Directproteinsequencing;DNAdamage;DNArepair;Hydrolase;Metal-binding;Metalloprotease;Phosphoprotein;Protease;Proteasome;Referenceproteome;Ublconjugationpathway;Zinc	0.215728	0.225474	0.414053	0.0190643	-0.00319547	0.00345432	-0.0188054	0.000258851	0.566994	0.299139	0.857105	O35593	PSDE_MOUSE	Psmd14	26S proteasome non-ATPase regulatory subunit 14
0.923862	0.95684	0.920973	0.92119	0.929232	0.9773	0.93308	0.938276	0.938235	0.967684	0.972221	0.959345	0.965609	0.969535	0.96747	0.943664	0.969604	0.965372	0.956539	0.957793		+		cellular localization;cellular macromolecule localization;cellular process;establishment of localization;establishment of localization in cell;establishment of protein localization;intracellular protein transport;intracellular transport;localization;macromolecule localization;nitrogen compound transport;organic substance transport;protein localization;protein transport;response to chemical;respon…	binding;enzyme binding;protein binding;ubiquitin protein ligase binding;ubiquitin-like protein ligase binding	bounding membrane of organelle;cellular anatomical entity;cytoplasmic vesicle membrane;endosome membrane;Golgi membrane;intracellular membrane-bounded organelle;intracellular organelle;membrane;membrane-bounded organelle;organelle;organelle membrane;recycling endosome membrane;trans-Golgi network membrane;vesicle membrane		Isopeptidebond;Membrane;Phosphoprotein;Proteintransport;Referenceproteome;Transmembrane;Transmembranehelix;Transport;Ublconjugation	0.617448	0.000455545	0.0505042	-0.00838294	0.0118716	0.0163037	0.0365582	0.0281752	0.857012	0.00125015	0.689841	O35609	SCAM3_MOUSE	Scamp3	Secretory carrier-associated membrane protein 3
0.932908	0.929776	0.921288	0.906734	0.906147	0.907085	0.926527	0.910796	0.932298	0.929754	0.918414	0.907823	0.894617	0.913559	0.922179	0.915683	0.913252	0.905276	0.903961	0.92416				cellular component organization;cellular component organization or biogenesis;cellular localization;cellular macromolecule localization;cellular process;endoplasmic reticulum to Golgi vesicle-mediated transport;establishment of localization;establishment of localization in cell;establishment of protein localization;Golgi organization;Golgi vesicle transport;intracellular transport;localization;ma…	binding;molecular adaptor activity;protein binding;protein-macromolecule adaptor activity;SNAP receptor activity;SNARE binding;syntaxin binding	bounding membrane of organelle;cellular anatomical entity;endoplasmic reticulum membrane;Golgi apparatus subcompartment;Golgi cis cisterna;Golgi cisterna;Golgi membrane;membrane;membrane protein complex;organelle membrane;organelle subcompartment;protein-containing complex;SNARE complex	SNARE interactions in vesicular transport	Coiledcoil;Endoplasmicreticulum;ER-Golgitransport;Golgiapparatus;Membrane;Phosphoprotein;Proteintransport;Referenceproteome;Transmembrane;Transmembranehelix;Transport	0.817474	0.27828	0.868761	-0.00192478	-0.00671012	-0.000193927	-0.00497926	-0.00690404	0.941192	0.355591	0.960378	O35623	BET1_MOUSE	Bet1	BET1 homolog
0.851386	0.872799	0.927353	0.927881	0.903084	0.838764	0.849468	0.839203	0.816941	1.01359	0.997566	1.01794	0.96742	1.03001	1.01798	0.989674	0.968009	0.995623	0.997068	0.959382		+		anatomical structure development;animal organ development;animal organ regeneration;biological process involved in interspecies interaction between organisms;biological regulation;cellular process;defense response;defense response to bacterium;defense response to other organism;developmental process;endocytosis;establishment of localization;establishment of localization in cell;exocytosis;export …	binding;calcium ion binding;calcium-dependent phospholipid binding;calcium-dependent protein binding;cation binding;enzyme inhibitor activity;enzyme regulator activity;ion binding;lipase inhibitor activity;lipid binding;metal ion binding;molecular function inhibitor activity;molecular function regulator activity;phospholipase A2 inhibitor activity;phospholipase inhibitor activity;phospholipid bin…	axon;bounding membrane of organelle;cell body;cell projection;cellular anatomical entity;collagen-containing extracellular matrix;cytoplasm;cytoplasmic vesicle;cytoplasmic vesicle membrane;dendrite;endocytic vesicle membrane;external encapsulating structure;extracellular matrix;intracellular membrane-bounded organelle;intracellular organelle;intracellular vesicle;membrane;membrane-bounded organel…		Acetylation;Annexin;Calcium;Calcium/phospholipid-binding;PhospholipaseA2inhibitor;Phosphoprotein;Referenceproteome;Repeat	0.00162015	2.10522e-09	0.117418	-0.0254654	0.145857	-0.0604068	0.110916	0.0854502	0.0712471	3.83405e-08	0.715219	O35639	ANXA3_MOUSE	Anxa3	Annexin A3
1.0222	1.01174	1.01646	1.01264	1.01582	1.0195	1.01656	1.01699	1.01847	1.00116	1.00727	1.02414	1.02491	1.02451	1.02473	1.01462	1.01589	1.00763	1.01619	1.01383				anatomical structure development;animal organ development;basolateral protein secretion;cellular component assembly;cellular component organization;cellular component organization or biogenesis;cellular localization;cellular macromolecule localization;cellular process;clathrin coat assembly;determination of bilateral symmetry;determination of left/right symmetry;developmental process;establishmen…	binding;clathrin binding;enzyme binding;kinase binding;protein binding;protein kinase binding;protein serine/threonine kinase binding	AP-1 adaptor complex;AP-type membrane coat adaptor complex;bounding membrane of organelle;cellular anatomical entity;clathrin adaptor complex;cytoplasmic vesicle;cytosol;early endosome;endosome;Golgi apparatus;Golgi apparatus subcompartment;intracellular membrane-bounded organelle;intracellular organelle;intracellular vesicle;lysosomal membrane;lytic vacuole membrane;membrane;membrane protein com…	Lysosome	Acetylation;Cytoplasmicvesicle;Golgiapparatus;Membrane;Nitration;Proteintransport;Referenceproteome;Transport	0.654548	0.787602	0.307914	-0.00415409	-0.00424948	0.00211124	0.00201586	-0.00213823	0.878742	0.831896	0.823694	O35643	AP1B1_MOUSE	Ap1b1	AP-1 complex subunit beta-1
1.02023	1.01775	1.01404	1.0297	1.01642	1.01571	0.99134	1.02478	1.00202	1.01297	0.97211	0.988946	1.00992	1.00293	1.01686	0.983243	0.980547	1.00728	0.999402	1.01756		+		activation of immune response;apoptotic process;biological process involved in interspecies interaction between organisms;biological regulation;cell death;cellular aromatic compound metabolic process;cellular component assembly;cellular component organization;cellular component organization or biogenesis;cellular metabolic process;cellular nitrogen compound metabolic process;cellular process;comp…	adrenergic receptor binding;binding;carbohydrate derivative binding;complement binding;complement component C1q complex binding;enzyme binding;G protein-coupled receptor binding;glycosaminoglycan binding;hyaluronic acid binding;kinase binding;kininogen binding;mitochondrial ribosome binding;mRNA binding;nucleic acid binding;opsonin binding;organic cyclic compound binding;protein binding;protein k…	cell junction;cell surface;cellular anatomical entity;cytoplasm;cytosol;extracellular space;GABA-ergic synapse;glutamatergic synapse;intracellular membrane-bounded organelle;intracellular non-membrane-bounded organelle;intracellular organelle;intracellular organelle lumen;membrane;membrane-bounded organelle;membrane-enclosed lumen;mitochondrial matrix;mitochondrion;non-membrane-bounded organelle;…		Acetylation;Adaptiveimmunity;Apoptosis;Cellmembrane;Complementpathway;Cytoplasm;Directproteinsequencing;Immunity;Innateimmunity;Membrane;Mitochondrion;mRNAprocessing;mRNAsplicing;Nucleus;Phosphoprotein;Referenceproteome;Ribosomebiogenesis;Secreted;Transcription;Transcriptionregulation;Transitpeptide	0.302139	0.0285446	0.535522	-0.00301643	-0.0108581	-0.011165	-0.0190066	-0.0220231	0.651624	0.0492497	0.906616	O35658	C1QBP_MOUSE	C1qbp	Complement component 1 Q subcomponent-binding protein, mitochondrial
0.922056	0.91272	0.905012	0.899115	0.902495	0.897255	0.919019	0.90517	0.919694	0.960551	0.94503	0.934314	0.937424	0.954554	0.954413	0.924955	0.950276	0.934849	0.945568	0.932778		+			anion binding;binding;catalytic activity;enzyme binding;glutathione binding;glutathione transferase activity;identical protein binding;ion binding;protein binding;protein dimerization activity;protein homodimerization activity;transferase activity;transferase activity, transferring alkyl or aryl (other than methyl) groups	cellular anatomical entity;cytoplasm;cytosol;intercellular bridge	Drug metabolism - cytochrome P450;Glutathione metabolism;Metabolism of xenobiotics by cytochrome P450	Cytoplasm;Referenceproteome;Transferase	0.363813	1.45625e-06	0.209148	-0.0100291	0.0274008	0.00200477	0.0394348	0.0294056	0.698567	8.05406e-06	0.758742	O35660	GSTM6_MOUSE	Gstm6	Glutathione S-transferase Mu 6
0.996158	0.961127	0.977715	0.975933	0.966866	0.964	0.981664	0.987836	1.00199	0.941402	0.925395	0.898108	0.952842	0.924498	0.92597	0.925601	0.93654	0.930814	0.931845	0.906749		+		acylglycerol catabolic process;acylglycerol metabolic process;arachidonic acid metabolic process;biological regulation;biosynthetic process;blood vessel diameter maintenance;carboxylic acid biosynthetic process;carboxylic acid metabolic process;catabolic process;cellular biosynthetic process;cellular catabolic process;cellular lipid catabolic process;cellular lipid metabolic process;cellular meta…	acylglycerol lipase activity;binding;carboxylic ester hydrolase activity;catalytic activity;hydrolase activity;hydrolase activity, acting on ester bonds;identical protein binding;lipase activity;protein binding;protein dimerization activity;protein homodimerization activity	axon;cell junction;cell projection;cellular anatomical entity;cytosol;membrane;neuron projection;nucleoplasm;plasma membrane bounded cell projection;synapse;varicosity	Glycerolipid metabolism	Alternativesplicing;Cytoplasm;Fattyacidbiosynthesis;Fattyacidmetabolism;Hydrolase;Lipidbiosynthesis;Lipiddegradation;Lipidmetabolism;Membrane;Nitration;Phosphoprotein;Referenceproteome;Serineesterase	0.745946	1.07314e-06	0.473764	-0.0017259	-0.0575628	0.00831303	-0.0475239	-0.0492498	0.908743	6.16201e-06	0.889787	O35678	MGLL_MOUSE	Mgll	Monoglyceride lipase
0.96795	0.95835	0.958216	0.972779	0.956068	0.955327	0.975269	0.964069	0.97449	0.977977	0.975109	0.971253	0.973152	0.978904	0.971478	0.972759	0.977006	0.987029	0.984482	0.974773		+		cell cycle process;cell division;cellular component organization;cellular component organization or biogenesis;cellular localization;cellular process;chromosome localization;cytoskeleton organization;establishment of chromosome localization;establishment of localization;establishment of localization in cell;establishment of organelle localization;intracellular transport;localization;metaphase chr…	binding;protein binding;unfolded protein binding	cellular anatomical entity;cytoplasm;cytosol;intracellular membrane-bounded organelle;intracellular non-membrane-bounded organelle;intracellular organelle;membrane-bounded organelle;microtubule;midbody;mitotic spindle;non-membrane-bounded organelle;nucleus;organelle;polymeric cytoskeletal fiber;spindle;supramolecular complex;supramolecular fiber;supramolecular polymer		3D-structure;Acetylation;Cellcycle;Celldivision;Coiledcoil;Cytoplasm;Cytoskeleton;Microtubule;Mitosis;Nucleus;Phosphoprotein;Referenceproteome	0.130127	0.00089896	0.964796	0.00456396	0.011921	0.00461593	0.0119729	0.0165369	0.452932	0.00230558	0.977262	O35685	NUDC_MOUSE	Nudc	Nuclear migration protein nudC
1.06783	1.04696	1.02425	1.02142	1.01684	1.01382	1.00321	1.01577	1.01568	0.988537	1.00367	0.986485	0.989816	0.974296	0.986702	0.96372	0.999894	1.02914	0.990347	0.964174		+		anatomical structure development;animal organ development;arachidonic acid metabolic process;biosynthetic process;carboxylic acid biosynthetic process;carboxylic acid metabolic process;cellular biosynthetic process;cellular lipid metabolic process;cellular metabolic process;cellular process;developmental process;fatty acid metabolic process;icosanoid biosynthetic process;icosanoid metabolic proce…	16-hydroxypalmitate dehydrogenase activity;alkane 1-monooxygenase activity;anion binding;arachidonic acid binding;arachidonic acid epoxygenase activity;arachidonic acid monooxygenase activity;binding;carboxylic acid binding;catalytic activity;cation binding;fatty acid binding;fatty acid omega-hydroxylase activity;heme binding;icosanoid binding;icosatetraenoic acid binding;ion binding;iron ion bin…	apical plasma membrane;cellular anatomical entity;cytoplasm;endoplasmic reticulum membrane;extracellular space;intracellular membrane-bounded organelle;intracellular organelle;membrane;membrane-bounded organelle;organelle;organelle membrane;plasma membrane region	Arachidonic acid metabolism;Fatty acid metabolism;PPAR signaling pathway;Retinol metabolism;Vascular smooth muscle contraction	Endoplasmicreticulum;Heme;Iron;Membrane;Metal-binding;Microsome;Monooxygenase;NADP;Oxidoreductase;Phosphoprotein;Referenceproteome	0.234728	0.000446251	0.157985	0.00120343	-0.0226651	-0.0233393	-0.0472078	-0.0460043	0.583745	0.00122838	0.745673	O35728	CP4AE_MOUSE	Cyp4a14	Cytochrome P450 4A14
0.944733	0.962048	0.947887	0.925681	0.945508	0.957853	0.969719	0.95978	0.950288	0.974997	0.97735	0.970992	0.959455	0.97949	0.979361	0.981082	0.969364	0.986478	0.982901	0.968088		+		biological regulation;cellular aromatic compound metabolic process;cellular metabolic process;cellular nitrogen compound metabolic process;cellular process;cellular response to chemical stimulus;cellular response to cytokine stimulus;cellular response to interleukin-7;cellular response to organic substance;cellular response to stimulus;heterocycle metabolic process;macromolecule metabolic process…	binding;enzyme binding;identical protein binding;nucleic acid binding;organic cyclic compound binding;protein binding;RNA binding	catalytic complex;catalytic step 2 spliceosome;cellular anatomical entity;cytosol;intracellular membrane-bounded organelle;intracellular organelle;membrane-bounded organelle;nuclear protein-containing complex;nucleoplasm;nucleus;organelle;postsynaptic density;postsynaptic specialization;protein-containing complex;ribonucleoprotein complex;spliceosomal complex		Acetylation;Directproteinsequencing;Isopeptidebond;Methylation;mRNAprocessing;mRNAsplicing;Nucleus;Phosphoprotein;Referenceproteome;Repeat;Ribonucleoprotein;RNA-binding;Spliceosome;Ublconjugation	0.0544964	3.81253e-05	0.246939	0.0039753	0.0181726	0.0142386	0.028436	0.0324113	0.336496	0.00014291	0.781108	O35737	HNRH1_MOUSE	Hnrnph1	Heterogeneous nuclear ribonucleoprotein H
0.910611	0.907624	0.919502	0.832503	0.662508	0.750849	0.921979	0.894761	0.844277	0.835875	0.908503	0.913907	0.91659	0.921803	0.905822	0.886773	0.908328	0.923846	0.888055	0.890244				amino sugar catabolic process;amino sugar metabolic process;aminoglycan catabolic process;aminoglycan metabolic process;biological regulation;carbohydrate catabolic process;carbohydrate derivative catabolic process;carbohydrate derivative metabolic process;carbohydrate metabolic process;catabolic process;chitin catabolic process;chitin metabolic process;defense response;glucosamine-containing com…	beta-N-acetylhexosaminidase activity;binding;carbohydrate binding;carbohydrate derivative binding;catalytic activity;chitin binding;enzyme binding;hexosaminidase activity;hydrolase activity;hydrolase activity, acting on glycosyl bonds;hydrolase activity, hydrolyzing O-glycosyl compounds;kinase binding;N-acetyl-beta-D-galactosaminidase activity;protein binding	cellular anatomical entity;cytoplasm;cytoplasmic vesicle;endoplasmic reticulum lumen;envelope;extracellular region;extracellular space;intracellular membrane-bounded organelle;intracellular organelle;intracellular organelle lumen;intracellular vesicle;membrane-bounded organelle;membrane-enclosed lumen;nuclear envelope;organelle;organelle envelope;organelle lumen;rough endoplasmic reticulum lumen;…		3D-structure;Carbohydratemetabolism;Chitin-binding;Cytoplasm;Directproteinsequencing;Disulfidebond;Endoplasmicreticulum;Glycosidase;Hydrolase;Inflammatoryresponse;Lectin;Nucleus;Polysaccharidedegradation;Referenceproteome;Secreted;Signal	0.924826	0.109298	0.902597	-0.000967346	0.0464824	0.00641727	0.0538671	0.0528997	0.980283	0.160606	0.970992	O35744	CHIL3_MOUSE	Chil3	Chitinase-like protein 3
0.930662	0.940037	0.943682	0.922992	0.938971	0.955117	0.933179	0.952105	0.916239	0.926683	0.92547	0.939562	0.931402	0.929313	0.932331	0.917947	0.940278	0.936972	0.917144	0.925546				cellular localization;cellular macromolecule localization;cellular process;establishment of localization;establishment of localization in cell;establishment of protein localization;establishment of protein localization to mitochondrion;establishment of protein localization to organelle;intracellular protein transport;intracellular transport;localization;macromolecule localization;mitochondrial tr…	adenyl nucleotide binding;adenyl ribonucleotide binding;anion binding;ATP binding;binding;carbohydrate derivative binding;enzyme binding;heterocyclic compound binding;ion binding;nucleoside phosphate binding;nucleotide binding;organic cyclic compound binding;protein binding;protein-folding chaperone binding;purine nucleotide binding;purine ribonucleoside triphosphate binding;purine ribonucleotide…	cellular anatomical entity;fibrillar center;intracellular membrane-bounded organelle;intracellular organelle;intracellular organelle lumen;membrane;membrane-bounded organelle;membrane-enclosed lumen;mitochondrial inner membrane;mitochondrial matrix;mitochondrial membrane;mitochondrion;organelle;organelle inner membrane;organelle lumen;organelle membrane		ATP-binding;Membrane;Mitochondrion;Mitochondrioninnermembrane;Nucleotide-binding;Phosphoprotein;Proteintransport;Referenceproteome;Transitpeptide;Translocation;Transport	0.983274	0.131742	0.474416	-0.00321626	-0.0115824	0.00389079	-0.00447536	-0.00769162	0.999911	0.189117	0.890086	O35857	TIM44_MOUSE	Timm44	Mitochondrial import inner membrane translocase subunit TIM44
0.952712	0.964065	0.952994	0.94578	0.940618	0.959301	0.954353	0.953987	0.96156	0.995839	0.983057	0.987793	0.976002	0.997557	0.990466	0.978377	0.991842	0.970974	0.989276	0.985416		+			binding;calcium ion binding;cation binding;enzyme binding;enzyme inhibitor activity;enzyme regulator activity;ion binding;metal ion binding;molecular function inhibitor activity;molecular function regulator activity;protein binding	cellular anatomical entity;cytoplasmic vesicle;endoplasmic reticulum;endoplasmic reticulum lumen;endoplasmic reticulum membrane;extracellular region;Golgi apparatus;intracellular membrane-bounded organelle;intracellular organelle;intracellular organelle lumen;intracellular vesicle;melanosome;membrane;membrane-bounded organelle;membrane-enclosed lumen;organelle;organelle lumen;organelle membrane;p…		Acetylation;Calcium;Endoplasmicreticulum;Glycoprotein;Golgiapparatus;Membrane;Metal-binding;Phosphoprotein;Referenceproteome;Repeat;Sarcoplasmicreticulum;Secreted;Signal	0.968266	8.88541e-08	0.125876	-0.00527511	0.0258771	0.00606613	0.0372184	0.0319432	0.994749	7.59261e-07	0.698321	O35887	CALU_MOUSE	Calu	Calumenin
1.20703	1.21146	1.19311	1.22094	1.20232	1.17269	1.19332	1.20923	1.18677	1.21965	1.22186	1.20627	1.22367	1.22019	1.21863	1.21842	1.22125	1.20955	1.23187	1.25492		+		alcohol catabolic process;alcohol metabolic process;amino sugar catabolic process;amino sugar metabolic process;carbohydrate catabolic process;carbohydrate derivative catabolic process;carbohydrate derivative metabolic process;carbohydrate metabolic process;catabolic process;cellular detoxification;cellular detoxification of aldehyde;cellular process;detoxification;ethanol catabolic process;ethan…	3-chloroallyl aldehyde dehydrogenase activity;3-deoxyglucosone dehydrogenase activity;aldehyde dehydrogenase (NAD+) activity;aldehyde dehydrogenase [NAD(P)+] activity;benzaldehyde dehydrogenase (NAD+) activity;benzaldehyde dehydrogenase [NAD(P)+] activity;binding;catalytic activity;glyceraldehyde-3-phosphate dehydrogenase (NAD+) (non-phosphorylating) activity;identical protein binding;oxidoreduct…	cellular anatomical entity;cytosol	Retinol metabolism	Acetylation;Cytoplasm;NAD;Oxidoreductase;Phosphoprotein;Referenceproteome	0.688436	0.000975471	0.0405411	0.00882028	0.0366967	-0.0164717	0.0114047	0.020225	0.887241	0.00245639	0.670602	O35945	AL1A7_MOUSE	Aldh1a7	Aldehyde dehydrogenase, cytosolic 1
0.91121	0.946193	0.907747	0.93682	0.912284	0.936341	0.925553	0.956473	0.918294	0.955128	0.975897	0.967131	0.94979	0.951434	0.973677	1.00383	0.903582	0.957976	0.984776	0.935475		+		anatomical structure morphogenesis;catabolic process;cell activation;cell morphogenesis;cell population proliferation;cellular process;developmental process;immune system process;leukocyte activation;leukocyte proliferation;lymphocyte activation;lymphocyte proliferation;macromolecule catabolic process;macromolecule metabolic process;metabolic process;mononuclear cell proliferation;multicellular o…	catalytic activity;catalytic activity, acting on a protein;endopeptidase activity;hydrolase activity;peptidase activity;threonine-type endopeptidase activity;threonine-type peptidase activity	catalytic complex;cellular anatomical entity;cytosol;endopeptidase complex;intracellular membrane-bounded organelle;intracellular organelle;intracellular protein-containing complex;membrane-bounded organelle;nucleoplasm;nucleus;organelle;peptidase complex;proteasome complex;proteasome core complex;proteasome core complex, beta-subunit complex;protein-containing complex;spermatoproteasome complex	Proteasome	3D-structure;Acetylation;Cytoplasm;Hydrolase;Nucleus;Protease;Proteasome;Referenceproteome;Threonineprotease;Zymogen	0.808773	0.00841265	0.45573	-0.00504784	0.0229633	0.0113142	0.0393253	0.0342774	0.934755	0.0167602	0.886388	O35955	PSB10_MOUSE	Psmb10	Proteasome subunit beta type-10
0.972238	1.02611	1.01723	1.01794	1.00944	0.987176	1.01805	0.979235	0.998761	1.00825	0.976336	0.979404	0.989114	0.979777	0.989433	0.996993	1.00717	0.961069	1.00054	1.02077				alpha-amino acid metabolic process;amino acid metabolic process;anatomical structure morphogenesis;animal organ morphogenesis;biological regulation;biosynthetic process;carbohydrate derivative metabolic process;carboxylic acid biosynthetic process;carboxylic acid metabolic process;cellular aromatic compound metabolic process;cellular biosynthetic process;cellular metabolic process;cellular modifi…	binding;catalytic activity;guanidinoacetate N-methyltransferase activity;identical protein binding;methyltransferase activity;protein binding;S-adenosylmethionine-dependent methyltransferase activity;transferase activity;transferase activity, transferring one-carbon groups	actin-based cell projection;cell projection;cellular anatomical entity;cytoplasm;cytosol;intracellular membrane-bounded organelle;intracellular organelle;membrane-bounded organelle;microvillus;nucleus;organelle;plasma membrane bounded cell projection	Arginine and proline metabolism;Glycine, serine and threonine metabolism	Acetylation;Alternativesplicing;Cellprojection;Methyltransferase;Phosphoprotein;Referenceproteome;S-adenosyl-L-methionine;Transferase	0.980575	0.190104	0.18034	0.0102561	0.00150277	-0.0127859	-0.0215392	-0.0112831	0.998857	0.259271	0.737307	O35969	GAMT_MOUSE	Gamt	Guanidinoacetate N-methyltransferase
1.07147	1.09607	1.0634	1.0742	1.0802	1.10071	1.09524	1.07392	1.09104	1.06443	1.07655	1.06421	1.08187	1.06251	1.07808	1.08351	1.08029	1.08998	1.07413	1.06728				biological regulation;cell activation;cellular process;glycosylation;immune system process;leukocyte activation;lymphocyte activation;macromolecule glycosylation;macromolecule metabolic process;macromolecule modification;metabolic process;multicellular organismal process;nitrogen compound metabolic process;organic substance metabolic process;organonitrogen compound metabolic process;primary metab…	enzyme activator activity;enzyme regulator activity;molecular function activator activity;molecular function regulator activity	catalytic complex;cellular anatomical entity;endoplasmic reticulum;endoplasmic reticulum membrane;endoplasmic reticulum protein-containing complex;intracellular membrane-bounded organelle;intracellular organelle;membrane;membrane protein complex;membrane-bounded organelle;oligosaccharyltransferase complex;organelle;organelle membrane;protein-containing complex;transferase complex	N-Glycan biosynthesis;Protein processing in endoplasmic reticulum;Various types of N-glycan biosynthesis	Directproteinsequencing;Endoplasmicreticulum;Membrane;Referenceproteome;Signal;Transmembrane;Transmembranehelix	0.0423766	0.0956221	0.565158	0.00776216	-0.0111942	0.0131663	-0.0057901	0.00197206	0.306847	0.143076	0.908993	O54734	OST48_MOUSE	Ddost	Dolichyl-diphosphooligosaccharide--protein glycosyltransferase 48 kDa subunit
0.911226	0.936581	0.94735	0.940325	0.938299	0.940661	0.950939	0.964055	0.943856	0.891677	0.929713	0.89799	0.948208	0.896571	0.925007	0.941424	0.895415	0.9393	0.944215	0.922414		+		angiotensin-mediated vasoconstriction involved in regulation of systemic arterial blood pressure;arachidonic acid metabolic process;biological regulation;blood vessel diameter maintenance;carboxylic acid metabolic process;cellular lipid metabolic process;cellular metabolic process;cellular process;circulatory system process;endocrine process;epoxygenase P450 pathway;excretion;fatty acid metabolic…	arachidonic acid 11,12-epoxygenase activity;arachidonic acid 14,15-epoxygenase activity;arachidonic acid epoxygenase activity;arachidonic acid monooxygenase activity;aromatase activity;binding;catalytic activity;cation binding;heme binding;ion binding;iron ion binding;isomerase activity;linoleic acid epoxygenase activity;metal ion binding;monooxygenase activity;organic cyclic compound binding;oxi…	cellular anatomical entity;cytoplasm;endoplasmic reticulum membrane;intracellular membrane-bounded organelle;intracellular organelle;membrane;membrane-bounded organelle;organelle;organelle membrane	Arachidonic acid metabolism;Linoleic acid metabolism	Endoplasmicreticulum;Heme;Iron;Membrane;Metal-binding;Microsome;Monooxygenase;Oxidoreductase;Referenceproteome	0.104547	0.0244418	0.92796	0.0136925	-0.021324	0.0151214	-0.0198951	-0.00620265	0.419817	0.0429099	0.974439	O54749	CP2J5_MOUSE	Cyp2j5	Cytochrome P450 2J5
0.90528	0.916246	0.895573	0.907355	0.866627	0.871785	0.883559	0.908372	0.872921	0.92369	0.912076	0.926485	0.889084	0.915579	0.890069	0.891294	0.911792	0.891075	0.895078	0.899311				biological process involved in interspecies interaction between organisms;biological regulation;cellular component organization;cellular component organization or biogenesis;cellular process;chromosome organization;defense response;defense response to other organism;DNA conformation change;DNA geometric change;immune response;immune system process;innate immune response;negative regulation of B c…	binding;DNA binding;DNA binding, bending;DNA secondary structure binding;four-way junction DNA binding;nucleic acid binding;organic cyclic compound binding;RNA binding	cellular anatomical entity;chromosome;cytoplasm;intracellular membrane-bounded organelle;intracellular non-membrane-bounded organelle;intracellular organelle;membrane-bounded organelle;non-membrane-bounded organelle;nucleus;organelle		Acetylation;Chromosome;Cytoplasm;Disulfidebond;DNA-binding;Immunity;Innateimmunity;Nucleus;Oxidation;Phosphoprotein;Referenceproteome;Repeat;Transcription;Transcriptionregulation	0.0914435	0.104098	0.873464	-0.0117873	0.0135507	-0.014057	0.0112809	-0.000506377	0.403112	0.153717	0.962037	O54879	HMGB3_MOUSE	Hmgb3	High mobility group protein B3
0.906946	0.893013	0.933071	0.939384	0.914977	0.916608	0.864424	0.904409	0.912273	0.96751	0.894585	0.911357	0.878723	0.896901	0.963882	0.897211	0.880779	0.937478	0.92	0.905986				9-cis-retinoic acid biosynthetic process;9-cis-retinoic acid metabolic process;alcohol metabolic process;biological regulation;biosynthetic process;carboxylic acid biosynthetic process;carboxylic acid metabolic process;cellular biosynthetic process;cellular lipid metabolic process;cellular metabolic process;cellular process;diterpenoid biosynthetic process;diterpenoid metabolic process;hormone me…	11-cis-retinol dehydrogenase;androstan-3-alpha,17-beta-diol dehydrogenase activity;androsterone dehydrogenase activity;binding;catalytic activity;identical protein binding;NAD-retinol dehydrogenase activity;oxidoreductase activity;oxidoreductase activity, acting on CH-OH group of donors;oxidoreductase activity, acting on the CH-OH group of donors, NAD or NADP as acceptor;protein binding;steroid d…	cellular anatomical entity;endoplasmic reticulum lumen;endoplasmic reticulum membrane;intracellular membrane-bounded organelle;intracellular organelle;intracellular organelle lumen;membrane;membrane-bounded organelle;membrane-enclosed lumen;organelle;organelle lumen;organelle membrane	Retinol metabolism	Endoplasmicreticulum;Lipidmetabolism;Membrane;Microsome;NAD;Oxidoreductase;Referenceproteome;Steroidmetabolism;Transmembrane;Transmembranehelix	0.279702	0.716386	0.766599	-0.0105353	0.0088624	-0.0180499	0.00134781	-0.00918752	0.628807	0.770211	0.956524	O54909	RDH16_MOUSE	Rdh16	Retinol dehydrogenase 16
0.958081	0.975347	0.999094	0.988788	0.97485	0.919495	0.971973	0.986099	0.98006	0.946735	0.998201	1.00475	0.996283	0.997029	0.933578	0.997854	1.00155	0.949363	0.968019	0.972126				biological regulation;cell cycle process;cellular aromatic compound metabolic process;cellular component assembly;cellular component organization;cellular component organization or biogenesis;cellular metabolic process;cellular nitrogen compound metabolic process;cellular process;chromatin organization;DNA integration;DNA metabolic process;establishment of integrated proviral latency;establishmen…	binding;DNA binding;double-stranded DNA binding;identical protein binding;nucleic acid binding;organic cyclic compound binding;protein binding;protein dimerization activity;protein homodimerization activity	cellular anatomical entity;chromatin;chromosome;condensed chromosome;cytoplasm;cytosol;envelope;intracellular membrane-bounded organelle;intracellular non-membrane-bounded organelle;intracellular organelle;membrane-bounded organelle;non-membrane-bounded organelle;nuclear envelope;nucleoplasm;nucleus;organelle;organelle envelope;protein-containing complex;protein-DNA complex		Acetylation;Chromosome;Cytoplasm;DNA-binding;Nucleus;Phosphoprotein;Referenceproteome	0.522298	0.605837	0.5756	-0.00164817	0.0133749	-0.0148257	0.000197335	-0.00145084	0.801449	0.675944	0.911957	O54962	BAF_MOUSE	Banf1	Barrier-to-autointegration factor
0.911331	0.917879	0.918464	0.907365	0.911341	0.900504	0.898202	0.906207	0.916834	0.944382	0.925962	0.918108	0.91689	0.947991	0.932343	0.932592	0.929632	0.943765	0.933889	0.953243		+		cellular localization;cellular macromolecule localization;cellular process;establishment of localization;establishment of protein localization;establishment of protein localization to endoplasmic reticulum;establishment of protein localization to membrane;establishment of protein localization to organelle;localization;localization within membrane;macromolecule localization;post-translational prot…	adenyl nucleotide binding;adenyl ribonucleotide binding;anion binding;ATP binding;ATP hydrolysis activity;binding;carbohydrate derivative binding;catalytic activity;cation binding;heterocyclic compound binding;hydrolase activity;hydrolase activity, acting on acid anhydrides;hydrolase activity, acting on acid anhydrides, in phosphorus-containing anhydrides;ion binding;membrane insertase activity;m…	cellular anatomical entity;endoplasmic reticulum membrane;endoplasmic reticulum protein-containing complex;GET complex;intracellular non-membrane-bounded organelle;intracellular organelle;membrane;non-membrane-bounded organelle;nucleolus;nucleoplasm;organelle;organelle membrane;protein-containing complex		Acetylation;ATP-binding;Cytoplasm;Directproteinsequencing;Endoplasmicreticulum;Hydrolase;Metal-binding;Nucleotide-binding;Nucleus;Referenceproteome;Transport;Zinc	0.830239	4.04336e-05	0.0988418	0.00767846	0.0331875	-0.007839	0.01767	0.0253485	0.945622	0.000149696	0.727395	O54984	GET3_MOUSE	Get3	ATPase GET3
0.865971	0.881979	0.877661	0.864455	0.853021	0.887741	0.885609	0.863883	0.885852	0.881179	0.901448	0.892241	0.879595	0.891826	0.897674	0.883232	0.881641	0.902499	0.89025	0.903731		+		cellular component assembly;cellular component organization;cellular component organization or biogenesis;cellular localization;cellular process;COPII vesicle coating;endoplasmic reticulum to Golgi vesicle-mediated transport;establishment of localization;establishment of localization in cell;Golgi vesicle transport;intracellular transport;intra-Golgi vesicle-mediated transport;localization;organe…		bounding membrane of organelle;cellular anatomical entity;cis-Golgi network membrane;cytoplasm;cytosol;endoplasmic reticulum;Golgi apparatus;Golgi membrane;intracellular membrane-bounded organelle;intracellular organelle;intracellular protein-containing complex;membrane;membrane-bounded organelle;organelle;organelle membrane;protein-containing complex;TRAPP complex;TRAPPII protein complex;TRAPPII…		3D-structure;Endoplasmicreticulum;ER-Golgitransport;Golgiapparatus;Lipoprotein;Palmitate;Referenceproteome;Transport	0.181812	0.00186201	0.277766	0.00161044	0.0114993	0.0121541	0.022043	0.0236534	0.527871	0.00441737	0.813006	O55013	TPPC3_MOUSE	Trappc3	Trafficking protein particle complex subunit 3
1.18388	1.16249	1.18574	1.18567	1.17987	1.1351	1.20302	1.15752	1.19806	1.15833	1.17632	1.16057	1.18259	1.17381	1.17524	1.17401	1.18942	1.17408	1.17484	1.18433				aromatic compound biosynthetic process;associative learning;behavior;biological regulation;biosynthetic process;cell junction organization;cellular aromatic compound metabolic process;cellular biosynthetic process;cellular component organization;cellular component organization or biogenesis;cellular metabolic process;cellular nitrogen compound biosynthetic process;cellular nitrogen compound metab…	binding;cation binding;heme binding;identical protein binding;ion binding;lipid binding;metal ion binding;organic cyclic compound binding;protein binding;protein dimerization activity;protein homodimerization activity;steroid binding;tetrapyrrole binding	bounding membrane of organelle;cell body;cell junction;cell projection;cellular anatomical entity;endomembrane system;endoplasmic reticulum;endoplasmic reticulum membrane;extracellular region;intracellular membrane-bounded organelle;intracellular organelle;membrane;membrane-bounded organelle;mitochondrial membrane;mitochondrial outer membrane;neuron projection;neuronal cell body;organelle;organel…		Directproteinsequencing;Endoplasmicreticulum;Glycoprotein;Iron;Lipid-binding;Membrane;Metal-binding;Microsome;Mitochondrion;Mitochondrionoutermembrane;Phosphoprotein;Proteoglycan;Receptor;Referenceproteome;Secreted;Steroid-binding;Transmembrane;Transmembranehelix	0.814048	0.793538	0.346113	0.00819147	0.00591134	-0.00610722	-0.00838736	-0.000195885	0.939646	0.835718	0.833167	O55022	PGRC1_MOUSE	Pgrmc1	Membrane-associated progesterone receptor component 1
0.973571	1.0074	0.992605	0.983079	0.980109	0.991018	0.991825	0.984163	0.973745	1.014	0.988936	1.00196	0.995592	1.02036	0.992865	0.98696	0.986113	1.0228	1.00858	1.01255		+		alcohol biosynthetic process;alcohol metabolic process;biological regulation;biosynthetic process;cellular biosynthetic process;cellular lipid metabolic process;cellular metabolic process;cellular process;glycerolipid biosynthetic process;glycerolipid metabolic process;glycerophospholipid biosynthetic process;glycerophospholipid metabolic process;inositol biosynthetic process;inositol metabolic p…	alkali metal ion binding;binding;catalytic activity;cation binding;hydrolase activity;hydrolase activity, acting on ester bonds;identical protein binding;inositol monophosphate 1-phosphatase activity;inositol monophosphate 3-phosphatase activity;inositol monophosphate 4-phosphatase activity;inositol monophosphate phosphatase activity;inositol phosphate phosphatase activity;ion binding;lithium ion…	axon;cell body;cell projection;cellular anatomical entity;cytoplasm;neuron projection;neuronal cell body;plasma membrane bounded cell projection		3D-structure;Cytoplasm;Hydrolase;Lithium;Magnesium;Metal-binding;Referenceproteome	0.974275	0.0130373	0.783792	0.0011137	0.0182112	-0.00216434	0.0149331	0.0160468	0.997512	0.0247696	0.956141	O55023	IMPA1_MOUSE	Impa1	Inositol monophosphatase 1
1.01564	1.0174	1.00414	1.01115	1.01807	1.0227	1.01506	1.01933	1.02094	1.02951	1.02187	1.0217	1.02848	1.03401	1.03141	1.03183	1.01871	1.03178	1.03119	1.03009		+		cellular localization;cellular macromolecule localization;cellular process;endoplasmic reticulum to Golgi vesicle-mediated transport;establishment of localization;establishment of localization in cell;establishment of protein localization;Golgi vesicle transport;intracellular protein transport;intracellular transport;intra-Golgi vesicle-mediated transport;localization;macromolecule localization;n…	binding;enzyme binding;kinase binding;protein binding;protein kinase binding;protein kinase C binding;structural molecule activity	bounding membrane of organelle;cellular anatomical entity;COPI vesicle coat;cytosol;Golgi apparatus;Golgi membrane;intracellular membrane-bounded organelle;intracellular organelle;membrane;membrane coat;membrane protein complex;membrane-bounded organelle;organelle;organelle membrane;protein-containing complex;vesicle coat		3D-structure;Acetylation;Coiledcoil;Cytoplasm;Cytoplasmicvesicle;ER-Golgitransport;Golgiapparatus;Membrane;Phosphoprotein;Proteintransport;Referenceproteome;Repeat;Transport;WDrepeat	0.158243	7.32141e-05	0.265422	0.000889854	0.00921146	0.00622863	0.0145502	0.0154401	0.49706	0.000251438	0.804296	O55029	COPB2_MOUSE	Copb2	Coatomer subunit beta'
0.949431	0.914504	0.946475	0.944128	0.945835	0.960755	0.936605	1.01934	0.968292	1.00923	0.935263	0.992972	1.02898	1.00585	0.945148	0.930384	0.975435	1.00574	0.937321	1.02762				cellular metabolic process;cellular process;metabolic process;methylation;xenobiotic metabolic process	binding;catalytic activity;cation binding;ion binding;methyltransferase activity;S-adenosyl-L-methionine binding;S-adenosylmethionine-dependent methyltransferase activity;S-methyltransferase activity;sulfur compound binding;thiopurine S-methyltransferase activity;transferase activity;transferase activity, transferring one-carbon groups	cellular anatomical entity;cytoplasm	Drug metabolism - other enzymes	3D-structure;Acetylation;Cytoplasm;Methyltransferase;Phosphoprotein;Referenceproteome;S-adenosyl-L-methionine;Transferase	0.598605	0.0939046	0.191231	-0.0109395	0.0040517	0.0311739	0.0461651	0.0352256	0.846497	0.140857	0.747918	O55060	TPMT_MOUSE	Tpmt	Thiopurine S-methyltransferase
0.694458	0.862752	0.850977	0.851575	0.887935	0.915237	0.806616	0.889141	0.874456	0.846797	0.887296	0.898904	0.885975	0.887393	0.847329	0.889746	0.914315	0.810535	0.852661	0.861297				anatomical structure development;biological regulation;bundle of His cell-Purkinje myocyte adhesion involved in cell communication;cardiac conduction;cardiac muscle cell-cardiac muscle cell adhesion;cardiac muscle tissue development;cell adhesion;cell junction organization;cell-cell adhesion;cell-cell adhesion via plasma-membrane adhesion molecules;cell-cell junction organization;cellular compone…	binding;calcium ion binding;cation binding;cell adhesion molecule binding;ion binding;metal ion binding;protein binding	anchoring junction;apical plasma membrane;cell junction;cell-cell contact zone;cell-cell junction;cellular anatomical entity;desmosome;intercalated disc;intracellular membrane-bounded organelle;intracellular organelle;lateral plasma membrane;membrane;membrane-bounded organelle;organelle;plasma membrane;plasma membrane region	Arrhythmogenic right ventricular cardiomyopathy (ARVC)	Calcium;Celladhesion;Celljunction;Cellmembrane;Cleavageonpairofbasicresidues;Glycoprotein;Lipoprotein;Membrane;Metal-binding;Palmitate;Phosphoprotein;Referenceproteome;Repeat;Signal;Transmembrane;Transmembranehelix	0.549384	0.314941	0.262561	-0.00990479	-0.00565165	0.0418232	0.0460764	0.0361716	0.815259	0.395706	0.802369	O55111	DSG2_MOUSE	Dsg2	Desmoglein-2
1.19646	1.19505	1.18004	1.18744	1.1836	1.18558	1.19256	1.18982	1.19501	1.16117	1.16148	1.17484	1.1779	1.1594	1.15854	1.17436	1.17381	1.15791	1.17266	1.16689		+		multicellular organismal process;nervous system process;sensory perception;sensory perception of pain;system process		cellular anatomical entity;intracellular membrane-bounded organelle;intracellular organelle;membrane;membrane-bounded organelle;mitochondrial inner membrane;mitochondrial membrane;mitochondrion;organelle;organelle inner membrane;organelle membrane;plasma membrane region;synaptic membrane		Acetylation;Directproteinsequencing;Phosphoprotein;Referenceproteome	0.403137	3.00015e-06	0.827408	0.00356975	-0.0216164	0.00222386	-0.0229623	-0.0193926	0.724682	1.50257e-05	0.963084	O55125	NIPS1_MOUSE	Nipsnap1	Protein NipSnap homolog 1
0.90944	0.911412	0.886576	0.903073	0.88362	0.909264	0.898728	0.903913	0.896289	0.951215	0.953759	0.946836	0.93346	0.955312	0.950698	0.940389	0.949056	0.952983	0.948513	0.933258		+		anatomical structure morphogenesis;biological regulation;cell cycle process;cell growth;cell projection assembly;cell projection morphogenesis;cell projection organization;cellular anatomical entity morphogenesis;cellular component assembly;cellular component disassembly;cellular component organization;cellular component organization or biogenesis;cellular process;cilium assembly;cilium organizat…	anion binding;binding;carbohydrate derivative binding;catalytic activity;GTP binding;GTPase activity;guanyl nucleotide binding;guanyl ribonucleotide binding;heterocyclic compound binding;hydrolase activity;hydrolase activity, acting on acid anhydrides;hydrolase activity, acting on acid anhydrides, in phosphorus-containing anhydrides;identical protein binding;ion binding;molecular adaptor activity…	actin filament bundle;actomyosin;axon terminus;axoneme;cell body;cell cortex;cell division site;cell junction;cell projection;cellular anatomical entity;cilium;cleavage furrow;contractile actin filament bundle;cytoplasm;cytoskeleton;glutamatergic synapse;intracellular membrane-bounded organelle;intracellular non-membrane-bounded organelle;intracellular organelle;kinetochore;membrane;membrane-boun…		Acetylation;Cellcycle;Celldivision;Cellprojection;Centromere;Chromosome;Cilium;Coiledcoil;Cytoplasm;Cytoskeleton;Differentiation;Directproteinsequencing;Flagellum;GTP-binding;Kinetochore;Mitosis;Nucleotide-binding;Phosphoprotein;Referenceproteome;Spermatogenesis	0.976293	4.62753e-09	0.409565	-0.00370672	0.0427914	0.00322432	0.0497224	0.0460157	0.996748	6.36903e-08	0.853694	O55131	SEPT7_MOUSE	Septin7	Septin-7
0.950914	0.956834	0.948202	0.958089	0.9482	0.995796	0.966543	0.966498	0.950306	1.01657	0.994292	0.981694	0.982026	0.994767	0.986919	1.00205	1.005	1.00751	0.996106	1.01554		+		assembly of large subunit precursor of preribosome;biological regulation;cellular aromatic compound metabolic process;cellular component assembly;cellular component organization;cellular component organization or biogenesis;cellular localization;cellular metabolic process;cellular nitrogen compound metabolic process;cellular process;cytosolic ribosome assembly;establishment of localization;establ…	binding;nucleic acid binding;organic cyclic compound binding;protein-containing complex binding;ribonucleoprotein complex binding;ribosomal large subunit binding;ribosome binding;translation factor activity, RNA binding;translation initiation factor activity;translation regulator activity;translation regulator activity, nucleic acid binding	cell junction;cellular anatomical entity;cytoplasm;cytosol;intermediate filament;intracellular membrane-bounded organelle;intracellular non-membrane-bounded organelle;intracellular organelle;lamin filament;membrane-bounded organelle;non-membrane-bounded organelle;nucleolus;nucleoplasm;nucleus;organelle;polymeric cytoskeletal fiber;preribosome;preribosome, large subunit precursor;protein-containin…	Ribosome biogenesis in eukaryotes	Cytoplasm;Initiationfactor;Nucleus;Phosphoprotein;Proteinbiosynthesis;Referenceproteome;Ribosomebiogenesis;Ublconjugation	0.0116007	2.00648e-06	0.652531	0.0125289	0.035454	0.0173378	0.0402629	0.0527918	0.172859	1.0486e-05	0.933	O55135	IF6_MOUSE	Eif6	Eukaryotic translation initiation factor 6
1.14738	1.12778	1.13906	1.12684	1.1373	1.0927	1.10722	1.11704	1.12705	1.04317	1.06276	1.06251	1.07115	1.0432	1.08185	1.06593	1.06424	1.06628	1.06557	1.05368		+		acyl-CoA metabolic process;amide metabolic process;biological regulation;carbohydrate derivative metabolic process;carboxylic acid metabolic process;cellular aromatic compound metabolic process;cellular lipid metabolic process;cellular metabolic process;cellular nitrogen compound metabolic process;cellular process;fatty acid metabolic process;heterocycle metabolic process;lipid metabolic process;…	acyl-CoA hydrolase activity;carboxylic ester hydrolase activity;catalytic activity;CoA hydrolase activity;hydrolase activity;hydrolase activity, acting on ester bonds;myristoyl-CoA hydrolase activity;palmitoyl-CoA hydrolase activity;thiolester hydrolase activity	cellular anatomical entity;cytoplasm;cytosol;intracellular membrane-bounded organelle;intracellular organelle;membrane-bounded organelle;mitochondrion;organelle	Biosynthesis of unsaturated fatty acids	Cytoplasm;Fattyacidmetabolism;Hydrolase;Lipidmetabolism;Phosphoprotein;Referenceproteome;Serineesterase	0.0673544	2.45388e-09	0.021876	0.00236894	-0.0478612	-0.0246707	-0.0749009	-0.0725319	0.35823	4.29549e-08	0.636168	O55137	ACOT1_MOUSE	Acot1	Acyl-coenzyme A thioesterase 1
1.04877	1.09737	1.05582	1.07847	1.07804	1.08758	1.09217	1.08538	1.05133	1.05197	1.08025	1.06884	1.08529	1.06045	1.05842	1.0938	1.07323	1.05246	1.0544	1.06234				amide biosynthetic process;amide metabolic process;biosynthetic process;cellular aromatic compound metabolic process;cellular biosynthetic process;cellular component biogenesis;cellular component organization or biogenesis;cellular metabolic process;cellular nitrogen compound biosynthetic process;cellular nitrogen compound metabolic process;cellular process;cytoplasmic translation;heterocycle met…	structural constituent of ribosome;structural molecule activity	cell junction;cellular anatomical entity;cytoplasm;cytosol;cytosolic large ribosomal subunit;cytosolic ribosome;intracellular membrane-bounded organelle;intracellular non-membrane-bounded organelle;intracellular organelle;large ribosomal subunit;membrane-bounded organelle;mitochondrion;non-membrane-bounded organelle;organelle;postsynapse;presynapse;protein-containing complex;ribonucleoprotein com…	Ribosome	3D-structure;Acetylation;Cytoplasm;Referenceproteome;Ribonucleoprotein;Ribosomalprotein	0.689425	0.33324	0.62088	-0.000289718	-0.011866	0.0074188	-0.00415746	-0.00444717	0.887247	0.414653	0.921355	O55142	RL35A_MOUSE	Rpl35a	Large ribosomal subunit protein eL33
1.0408	1.00778	1.05267	1.02732	1.05041	0.999123	1.01178	1.01494	1.01832	0.990215	1.00257	0.996047	1.00598	1.00391	1.00602	1.01769	1.00491	1.00246	1.00916	1.0021		+		autophagosome assembly;autophagosome membrane docking;autophagosome organization;biological regulation;calcium ion homeostasis;calcium ion import into sarcoplasmic reticulum;calcium ion transmembrane transport;calcium ion transport;calcium ion transport from cytosol to endoplasmic reticulum;calcium-mediated signaling;cardiac muscle adaptation;cardiac muscle hypertrophy;cardiac muscle hypertrophy …	active monoatomic ion transmembrane transporter activity;active transmembrane transporter activity;adenyl nucleotide binding;adenyl ribonucleotide binding;anion binding;ATP binding;ATP hydrolysis activity;ATPase-coupled monoatomic cation transmembrane transporter activity;ATPase-coupled transmembrane transporter activity;ATP-dependent activity;binding;calcium ion binding;calcium ion transmembrane…	anchoring junction;apical ectoplasmic specialization;ATPase dependent transmembrane transport complex;bounding membrane of organelle;calcium ion-transporting ATPase complex;cation-transporting ATPase complex;cell junction;cell projection;cell-cell junction;cellular anatomical entity;endoplasmic reticulum;endoplasmic reticulum membrane;extrinsic component of cytoplasmic side of plasma membrane;ext…	Alzheimer's disease;Calcium signaling pathway;Pancreatic secretion	Alternativesplicing;ATP-binding;Calcium;Calciumtransport;Directproteinsequencing;Disulfidebond;Endoplasmicreticulum;Iontransport;Magnesium;Membrane;Metal-binding;Nitration;Nucleotide-binding;Phosphoprotein;Referenceproteome;Sarcoplasmicreticulum;Translocase;Transmembrane;Transmembranehelix;Transport	0.13837	0.000631973	0.0065566	0.00647488	-0.00377623	-0.0247552	-0.0350063	-0.0285314	0.465448	0.0016806	0.394052	O55143	AT2A2_MOUSE	Atp2a2	Sarcoplasmic/endoplasmic reticulum calcium ATPase 2
0.886438	0.868502	0.905885	0.879781	0.87529	0.849777	0.880077	0.869216	0.876545	0.911327	0.914156	0.918554	0.900403	0.925725	0.90699	0.915642	0.900353	0.864538	0.913294	0.907534		+		ameboidal-type cell migration;anatomical structure development;anatomical structure formation involved in morphogenesis;anatomical structure morphogenesis;axon ensheathment;biological regulation;branching involved in ureteric bud morphogenesis;branching morphogenesis of an epithelial tube;cell adhesion;cell development;cell migration;cell morphogenesis;cell motility;cell population proliferation;…	adenyl nucleotide binding;adenyl ribonucleotide binding;anion binding;ATP binding;binding;carbohydrate derivative binding;catalytic activity;catalytic activity, acting on a protein;cell adhesion molecule binding;enzyme binding;heterocyclic compound binding;integrin binding;ion binding;kinase activity;kinase binding;nucleoside phosphate binding;nucleotide binding;organic cyclic compound binding;ph…	anchoring junction;axon;cell body;cell junction;cell projection;cell-cell junction;cell-substrate junction;cellular anatomical entity;costamere;cytosol;dendritic shaft;focal adhesion;lamellipodium;membrane;neuron projection;neuronal cell body;nucleoplasm;plasma membrane;plasma membrane bounded cell projection;presynapse;protein-containing complex;sarcomere;terminal bouton	Bacterial invasion of epithelial cells;Endometrial cancer;Focal adhesion;PPAR signaling pathway	Acetylation;ANKrepeat;ATP-binding;Celljunction;Cellmembrane;Cellprojection;Cytoplasm;Kinase;Membrane;Nucleotide-binding;Phosphoprotein;Referenceproteome;Repeat;Serine/threonine-proteinkinase;Transferase	0.0672023	0.000318563	0.893375	-0.0125866	0.0313689	-0.0142757	0.0296798	0.0170932	0.358478	0.000907376	0.968583	O55222	ILK_MOUSE	Ilk	Integrin-linked protein kinase
0.913119	0.88501	0.930213	0.93025	0.906521	0.891546	0.906009	0.89765	0.900268	0.914073	0.880216	0.882136	0.907887	0.886114	0.897492	0.874381	0.870238	0.923335	0.891641	0.886499				catabolic process;macromolecule catabolic process;macromolecule metabolic process;metabolic process;modification-dependent macromolecule catabolic process;modification-dependent protein catabolic process;nitrogen compound metabolic process;organic substance catabolic process;organic substance metabolic process;organonitrogen compound catabolic process;organonitrogen compound metabolic process;pri…	catalytic activity;catalytic activity, acting on a protein;endopeptidase activity;hydrolase activity;peptidase activity;threonine-type endopeptidase activity;threonine-type peptidase activity	catalytic complex;cellular anatomical entity;centrosome;cytoplasm;cytosol;endopeptidase complex;intracellular membrane-bounded organelle;intracellular organelle;intracellular protein-containing complex;membrane-bounded organelle;microtubule organizing center;nucleoplasm;nucleus;organelle;peptidase complex;proteasome complex;proteasome core complex;proteasome core complex, beta-subunit complex;pro…	Proteasome	3D-structure;Cytoplasm;Directproteinsequencing;Hydrolase;Nucleus;Protease;Proteasome;Referenceproteome;Threonineprotease;Zymogen	0.214982	0.0653684	0.563272	-0.00543421	-0.00964954	-0.0141545	-0.0183698	-0.023804	0.567515	0.103204	0.906767	O55234	PSB5_MOUSE	Psmb5	Proteasome subunit beta type-5
0.945969	0.949523	0.929712	0.917676	0.928209	0.969189	0.952213	0.888213	0.918798	0.930295	0.94509	0.94256	0.939749	0.931609	0.942029	0.932541	0.938078	0.923106	0.942378	0.934324				anatomical structure development;biological regulation;cellular component assembly;cellular component organization;cellular component organization or biogenesis;cellular process;developmental process;establishment of localization;lipid transport;localization;nervous system development;organic substance transport;protein complex oligomerization;protein homooligomerization;protein homotrimerization…	binding;G protein-coupled opioid receptor activity;G protein-coupled receptor activity;identical protein binding;molecular transducer activity;protein binding;signaling receptor activity;transmembrane signaling receptor activity	anchoring junction;bounding membrane of organelle;cell junction;cellular anatomical entity;cytoplasmic vesicle;endoplasmic reticulum;endoplasmic reticulum membrane;envelope;growth cone;intracellular membrane-bounded organelle;intracellular non-membrane-bounded organelle;intracellular organelle;intracellular vesicle;lipid droplet;membrane;membrane-bounded organelle;non-membrane-bounded organelle;n…		Alternativesplicing;Celljunction;Cellmembrane;Cellprojection;Cytoplasmicvesicle;Endoplasmicreticulum;Lipiddroplet;Lipidtransport;Membrane;Nucleus;Postsynapticcellmembrane;Receptor;Referenceproteome;Synapse;Transmembrane;Transmembranehelix;Transport	0.67574	0.687819	0.884327	-0.0044698	0.00198205	-0.00211444	0.00433741	-0.000132394	0.886724	0.746621	0.966914	O55242	SGMR1_MOUSE	Sigmar1	Sigma non-opioid intracellular receptor 1
0.908075	0.920488	0.929382	0.924687	0.911116	0.925125	0.895946	0.925558	0.920407	0.909897	0.936564	0.90625	0.917387	0.955093	0.930115	0.921748	0.912966	0.941793	0.935049	0.937086				alternative mRNA splicing, via spliceosome;aromatic compound biosynthetic process;biological process involved in interspecies interaction between organisms;biological regulation;biosynthetic process;cell death;cellular aromatic compound metabolic process;cellular biosynthetic process;cellular component assembly;cellular component organization;cellular component organization or biogenesis;cellular…	3'-5' DNA helicase activity;3'-5' DNA/RNA helicase activity;3'-5' RNA helicase activity;adenyl nucleotide binding;adenyl ribonucleotide binding;anion binding;ATP binding;ATP hydrolysis activity;ATP-dependent activity;ATP-dependent activity, acting on DNA;ATP-dependent activity, acting on RNA;basal RNA polymerase II transcription machinery binding;basal transcription machinery binding;binding;carb…	actin cytoskeleton;catalytic complex;cellular anatomical entity;centrosome;CRD-mediated mRNA stability complex;cytoplasm;cytoplasmic ribonucleoprotein granule;cytoskeleton;cytosol;endonuclease complex;endoribonuclease complex;intracellular membrane-bounded organelle;intracellular non-membrane-bounded organelle;intracellular organelle;intracellular protein-containing complex;membrane-bounded organ…		3D-structure;Acetylation;Activator;Alternativesplicing;ATP-binding;Biologicalrhythms;Cytoplasm;Cytoskeleton;DNA-binding;Helicase;Hydrolase;Immunity;Inflammatoryresponse;Innateimmunity;Isopeptidebond;Manganese;Metal-binding;Methylation;mRNAprocessing;mRNAsplicing;mRNAtransport;Nucleotide-binding;Nucleus;Phosphoprotein;Referenceproteome;Repeat;RNA-binding;RNA-mediatedgenesilencing;Transcription;Tra…	0.837463	0.143279	0.653379	0.00384407	0.0129693	-0.00199049	0.00713476	0.0109788	0.947863	0.203893	0.933472	O70133	DHX9_MOUSE	Dhx9	ATP-dependent RNA helicase A
0.939276	0.964444	0.932364	0.944705	0.932849	0.944152	0.954164	0.945699	0.945808	0.953271	0.94812	0.935079	0.951188	0.928297	0.963993	0.95109	0.937242	0.938101	0.927471	0.955176				alcohol metabolic process;biosynthetic process;carbohydrate derivative biosynthetic process;carbohydrate derivative metabolic process;cellular aromatic compound metabolic process;cellular biosynthetic process;cellular lipid metabolic process;cellular metabolic process;cellular nitrogen compound metabolic process;cellular process;dolichol metabolic process;dolichol-linked oligosaccharide biosynthe…	alcohol binding;binding;carbohydrate binding;catalytic activity;catalytic activity, acting on a protein;cation binding;dolichyl-phosphate beta-D-mannosyltransferase activity;dolichyl-phosphate-mannose-protein mannosyltransferase activity;glycosyltransferase activity;hexosyltransferase activity;ion binding;mannose binding;mannosyltransferase activity;metal ion binding;monosaccharide binding;small …	catalytic complex;cellular anatomical entity;dolichol-phosphate-mannose synthase complex;endoplasmic reticulum;endoplasmic reticulum membrane;intracellular membrane-bounded organelle;intracellular organelle;intracellular protein-containing complex;mannosyltransferase complex;membrane;membrane-bounded organelle;organelle;organelle membrane;protein-containing complex;transferase complex	N-Glycan biosynthesis	Acetylation;Endoplasmicreticulum;Glycosyltransferase;Magnesium;Manganese;Metal-binding;Phosphoprotein;Referenceproteome;Transferase	0.916341	0.943283	0.368717	-0.0048422	-0.00563967	0.00472785	0.00393038	-0.00091182	0.975303	0.959244	0.850123	O70152	DPM1_MOUSE	Dpm1	Dolichol-phosphate mannosyltransferase subunit 1
0.989374	0.997719	1.00384	0.994871	0.974627	1.01065	0.996999	0.988625	0.996194	0.999238	1.03161	0.987196	0.999382	0.986492	1.00671	1.01122	1.02301	1.01275	1.00961	1.00158				biological regulation;cap-dependent translational initiation;cellular component assembly;cellular component organization;cellular component organization or biogenesis;cellular metabolic process;cellular process;cytoplasmic translational initiation;formation of cytoplasmic translation initiation complex;IRES-dependent viral translational initiation;metabolic process;positive regulation of amide me…	binding;mRNA binding;mRNA cap binding;nucleic acid binding;organic cyclic compound binding;RNA binding;RNA cap binding;translation factor activity, RNA binding;translation initiation factor activity;translation regulator activity;translation regulator activity, nucleic acid binding	cell junction;cellular anatomical entity;eukaryotic 43S preinitiation complex;eukaryotic 48S preinitiation complex;eukaryotic translation initiation factor 3 complex;eukaryotic translation initiation factor 3 complex, eIF3m;protein-containing complex;ribonucleoprotein complex;synapse;translation preinitiation complex	RNA transport	Acetylation;Cytoplasm;Initiationfactor;Phosphoprotein;Proteinbiosynthesis;Referenceproteome;RNA-binding	0.149095	0.0510908	0.730166	0.00986376	0.013518	0.00602968	0.00968396	0.0195477	0.478323	0.082468	0.945074	O70194	EIF3D_MOUSE	Eif3d	Eukaryotic translation initiation factor 3 subunit D
0.995186	1.02815	1.02362	1.03907	1.00272	1.00456	0.995002	1.03473	1.01534	1.04701	1.01584	1.0162	1.03835	1.02264	1.041	1.03673	1.01518	1.03536	1.01185	1.02109				biosynthetic process;cellular biosynthetic process;cellular metabolic process;cellular process;macromolecule biosynthetic process;macromolecule metabolic process;metabolic process;organic substance biosynthetic process;organic substance metabolic process;response to alcohol;response to chemical;response to ethanol;response to organic substance;response to oxygen-containing compound;response to st…	binding;enzyme regulator activity;GTPase regulator activity;guanyl-nucleotide exchange factor activity;molecular function regulator activity;nucleic acid binding;nucleoside-triphosphatase regulator activity;organic cyclic compound binding;translation elongation factor activity;translation factor activity, RNA binding;translation regulator activity;translation regulator activity, nucleic acid bind…	cellular anatomical entity;cytoplasm;cytosol;endoplasmic reticulum;eukaryotic translation elongation factor 1 complex;intracellular membrane-bounded organelle;intracellular organelle;membrane-bounded organelle;organelle;protein-containing complex		Acetylation;Directproteinsequencing;Elongationfactor;Isopeptidebond;Phosphoprotein;Proteinbiosynthesis;Referenceproteome;Ublconjugation	0.41742	0.0960759	0.951743	-0.00613244	0.0116303	-0.00533779	0.012425	0.00629253	0.729979	0.143517	0.976105	O70251	EF1B_MOUSE	Eef1b	Elongation factor 1-beta
0.920371	0.914353	0.922549	0.938649	0.879287	0.912742	0.897845	0.892816	0.899683	0.935697	0.937137	0.946299	0.901741	0.955655	0.944277	0.923656	0.921588	0.947731	0.925805	0.915		+		aromatic compound catabolic process;catabolic process;cellular aromatic compound metabolic process;cellular catabolic process;cellular metabolic process;cellular nitrogen compound catabolic process;cellular nitrogen compound metabolic process;cellular process;heme catabolic process;heme metabolic process;heme oxidation;heterocycle catabolic process;heterocycle metabolic process;metabolic process;…	binding;catalytic activity;cation binding;heme binding;heme oxygenase (decyclizing) activity;ion binding;metal ion binding;monooxygenase activity;organic cyclic compound binding;oxidoreductase activity;oxidoreductase activity, acting on paired donors, with incorporation or reduction of molecular oxygen;oxidoreductase activity, acting on paired donors, with incorporation or reduction of molecular …	cellular anatomical entity;endoplasmic reticulum membrane;membrane;organelle membrane;plasma membrane	Mineral absorption;Porphyrin and chlorophyll metabolism	Acetylation;Endoplasmicreticulum;Heme;Iron;Membrane;Metal-binding;Microsome;Oxidoreductase;Phosphoprotein;Referenceproteome;Repeat;Transmembrane;Transmembranehelix	0.139448	0.00649248	0.781932	-0.010045	0.0259845	-0.0142703	0.0217592	0.0117142	0.466465	0.0132871	0.956461	O70252	HMOX2_MOUSE	Hmox2	Heme oxygenase 2
0.908477	0.915717	0.918092	0.904538	0.916049	0.902452	0.904619	0.918779	0.911634	0.908154	0.928945	0.929368	0.915848	0.927977	0.921494	0.907349	0.891544	0.917645	0.906252	0.903776				anatomical structure development;cellular ketone metabolic process;cellular localization;cellular macromolecule localization;cellular metabolic process;cellular process;chordate embryonic development;developmental process;embryo development;embryo development ending in birth or egg hatching;in utero embryonic development;localization;localization within membrane;macromolecule localization;macromo…	acyltransferase activity;acyltransferase activity, transferring groups other than amino-acyl groups;catalytic activity;catalytic activity, acting on a protein;glycylpeptide N-tetradecanoyltransferase activity;myristoyltransferase activity;N-acyltransferase activity;peptidyl-lysine N6-myristoyltransferase activity;transferase activity	cellular anatomical entity;cytoplasm;cytosol;membrane;plasma membrane		Acyltransferase;Cytoplasm;Membrane;Phosphoprotein;Referenceproteome;Transferase	0.00930712	0.37817	0.0800958	-0.016651	-0.00405796	-0.00320337	0.00938967	-0.00726134	0.16292	0.462578	0.722063	O70310	NMT1_MOUSE	Nmt1	Glycylpeptide N-tetradecanoyltransferase 1
0.908007	0.902971	0.888352	0.905412	0.907001	0.903156	0.941041	0.902781	0.930627	0.967684	0.945769	0.973081	0.951873	0.972903	0.952325	0.969019	0.958065	0.958915	0.948024	0.962508		+		arachidonic acid metabolic process;biological regulation;carboxylic acid metabolic process;cellular component assembly;cellular component organization;cellular component organization or biogenesis;cellular lipid metabolic process;cellular metabolic process;cellular process;chromatin organization;developmental process;developmental process involved in reproduction;fatty acid metabolic process;game…	antioxidant activity;binding;catalytic activity;glutathione peroxidase activity;identical protein binding;oxidoreductase activity;oxidoreductase activity, acting on peroxide as acceptor;peroxidase activity;phospholipid-hydroperoxide glutathione peroxidase activity;protein binding;selenium binding	cellular anatomical entity;cytosol;envelope;intracellular membrane-bounded organelle;intracellular organelle;membrane;membrane-bounded organelle;mitochondrial inner membrane;mitochondrial membrane;mitochondrion;nuclear envelope;nucleus;organelle;organelle envelope;organelle inner membrane;organelle membrane;protein-containing complex	Glutathione metabolism	3D-structure;Alternativeinitiation;Alternativesplicing;Cytoplasm;Developmentalprotein;Lipidmetabolism;Mitochondrion;Nucleus;Oxidoreductase;Peroxidase;Phosphoprotein;Referenceproteome;Selenocysteine;Transitpeptide	0.190503	8.69275e-08	0.112656	-0.00129948	0.0399049	0.0170525	0.0582569	0.0569575	0.540908	7.46335e-07	0.717732	O70325	GPX4_MOUSE	Gpx4	Phospholipid hydroperoxide glutathione peroxidase GPX4
0.898401	0.900929	0.898687	0.90509	0.92392	1.00758	1.01321	1.01357	1.01904	1.10044	1.08095	1.11114	1.05942	1.10585	1.11166	1.09126	1.07611	1.07935	1.0898	1.0217	+	+	+	anatomical structure homeostasis;antigen processing and presentation;antigen processing and presentation of exogenous antigen;antigen processing and presentation of exogenous peptide antigen;antigen processing and presentation of exogenous peptide antigen via MHC class II;antigen processing and presentation of peptide antigen;antigen processing and presentation of peptide antigen via MHC class II…	binding;carbohydrate derivative binding;catalytic activity;catalytic activity, acting on a protein;collagen binding;cysteine-type endopeptidase activator activity involved in apoptotic process;cysteine-type endopeptidase activity;cysteine-type endopeptidase regulator activity involved in apoptotic process;cysteine-type peptidase activity;endopeptidase activity;enzyme activator activity;enzyme reg…	cell surface;cellular anatomical entity;cytoplasmic vesicle;early endosome lumen;endocytic vesicle;endosome;endosome lumen;extracellular space;intracellular membrane-bounded organelle;intracellular organelle;intracellular organelle lumen;intracellular vesicle;late endosome;lysosome;lytic vacuole;membrane;membrane-bounded organelle;membrane-enclosed lumen;organelle;organelle lumen;phagocytic vesic…	Antigen processing and presentation;ko05152;Lysosome;Phagosome	3D-structure;Cytoplasmicvesicle;Disulfidebond;Glycoprotein;Hydrolase;Lysosome;Protease;Referenceproteome;Secreted;Signal;Thiolprotease;Zymogen	0.000597027	6.94111e-11	1.2157e-06	-0.023267	0.0582921	0.107946	0.189505	0.166238	0.0489291	3.20893e-09	0.00219191	O70370	CATS_MOUSE	Ctss	Cathepsin S
0.981761	0.963303	0.989177	0.968294	0.958827	0.986338	0.968416	0.989477	0.960358	1.01702	1.00781	1.01959	0.99136	1.02276	1.0348	1.02435	1.01821	1.01739	1.01974	1.01184		+		actin cytoskeleton organization;actin filament bundle assembly;actin filament bundle organization;actin filament organization;actin filament-based process;actomyosin structure organization;ameboidal-type cell migration;anatomical structure development;animal organ development;biological regulation;cell migration;cell motility;cellular component assembly;cellular component organization;cellular co…	actin binding;actinin binding;alpha-actinin binding;binding;cation binding;cytoskeletal protein binding;ion binding;metal ion binding;muscle alpha-actinin binding;protein binding;transcription coactivator activity;transcription coregulator activity;transcription regulator activity	actin cytoskeleton;actin filament bundle;actomyosin;adherens junction;anchoring junction;cell junction;cell-cell junction;cellular anatomical entity;contractile actin filament bundle;cytoplasm;cytoskeleton;filamentous actin;intracellular non-membrane-bounded organelle;intracellular organelle;non-membrane-bounded organelle;organelle;protein-containing complex;stress fiber;transcription regulator c…		Acetylation;Cytoplasm;Cytoskeleton;LIMdomain;Metal-binding;Phosphoprotein;Referenceproteome;Zinc	0.513548	8.21833e-07	0.899419	0.00274861	0.0421588	0.00387509	0.0432853	0.0460339	0.794106	4.93922e-06	0.970468	O70400	PDLI1_MOUSE	Pdlim1	PDZ and LIM domain protein 1
0.933233	0.93183	0.916064	0.936943	0.93753	0.93936	0.936273	0.929867	0.929879	0.979247	0.966882	0.970173	0.955764	0.971558	0.974696	0.963989	0.965887	0.972294	0.964888	0.973807		+		autophagosome maturation;autophagosome membrane docking;biological process involved in interaction with host;biological process involved in interspecies interaction between organisms;biological process involved in symbiotic interaction;biological regulation;body fluid secretion;calcium-ion regulated exocytosis;cellular component assembly;cellular component disassembly;cellular component organizat…	binding;channel inhibitor activity;channel regulator activity;chloride channel inhibitor activity;chloride channel regulator activity;ion channel inhibitor activity;ion channel regulator activity;molecular adaptor activity;molecular function inhibitor activity;molecular function regulator activity;protein binding;protein-macromolecule adaptor activity;SNAP receptor activity;SNARE binding;syntaxin…	azurophil granule membrane;basal part of cell;basolateral part of cell;basolateral plasma membrane;bounding membrane of organelle;cell surface;cellular anatomical entity;cytoplasm;cytoplasmic vesicle;cytoplasmic vesicle membrane;cytosol;early endosome;early endosome membrane;endocytic vesicle;endosome;endosome membrane;intracellular membrane-bounded organelle;intracellular organelle;intracellular…	SNARE interactions in vesicular transport	3D-structure;Acetylation;Antiviraldefense;Autophagy;Cellmembrane;Coiledcoil;Cytoplasmicvesicle;Endosome;Lysosome;Membrane;Phosphoprotein;Proteintransport;Referenceproteome;Transmembrane;Transmembranehelix;Transport	0.816043	2.96725e-09	0.501383	-0.00154706	0.034328	0.0027251	0.0386002	0.0370531	0.940144	4.69294e-08	0.903994	O70404	VAMP8_MOUSE	Vamp8	Vesicle-associated membrane protein 8
1.03066	1.01398	1.01906	1.02213	1.01933	1.02325	1.01955	1.00872	1.03232	1.04105	1.01341	1.01993	1.01321	1.01306	1.00507	1.03188	1.02035	1.01499	1.02104	1.03069				catabolic process;macromolecule catabolic process;macromolecule metabolic process;metabolic process;modification-dependent macromolecule catabolic process;modification-dependent protein catabolic process;nitrogen compound metabolic process;organic substance catabolic process;organic substance metabolic process;organonitrogen compound catabolic process;organonitrogen compound metabolic process;pri…	binding;enzyme binding;protein binding;ubiquitin protein ligase binding;ubiquitin-like protein ligase binding	catalytic complex;cell junction;cellular anatomical entity;cytoplasm;cytosol;endopeptidase complex;intracellular membrane-bounded organelle;intracellular organelle;intracellular protein-containing complex;membrane-bounded organelle;nucleoplasm;nucleus;organelle;peptidase complex;proteasome complex;proteasome core complex;proteasome core complex, alpha-subunit complex;protein-containing complex;sy…	Proteasome	3D-structure;Acetylation;Cytoplasm;Directproteinsequencing;Nucleus;Phosphoprotein;Proteasome;Referenceproteome	0.438541	0.893976	0.473578	0.00616802	0.00283209	-7.26819e-05	-0.00340861	0.00275941	0.75018	0.920525	0.890365	O70435	PSA3_MOUSE	Psma3	Proteasome subunit alpha type-3
0.855332	0.89993	0.869288	0.877414	0.873922	0.857451	0.863734	0.882088	0.862301	0.93323	0.914709	0.937048	0.896878	0.927846	0.916603	0.887072	0.900523	0.889828	0.907544	0.912482		+		biological regulation;cellular component assembly;cellular component organization;cellular component organization or biogenesis;cellular localization;cellular macromolecule localization;cellular process;endosome to lysosome transport;establishment of localization;establishment of localization in cell;establishment of protein localization;intracellular protein transport;intracellular transport;loc…	binding;channel inhibitor activity;channel regulator activity;chloride channel inhibitor activity;chloride channel regulator activity;ion channel inhibitor activity;ion channel regulator activity;molecular adaptor activity;molecular function inhibitor activity;molecular function regulator activity;protein binding;protein-containing complex binding;protein-macromolecule adaptor activity;SNAP recep…	azurophil granule;bounding membrane of organelle;cellular anatomical entity;cytoplasmic vesicle;cytoplasmic vesicle membrane;early endosome;early endosome membrane;endocytic vesicle;endomembrane system;endosome;endosome membrane;exocytic vesicle;exocytic vesicle membrane;immunological synapse;intracellular membrane-bounded organelle;intracellular organelle;intracellular vesicle;late endosome;late…		3D-structure;Acetylation;Coiledcoil;Endosome;Iron;Membrane;Phosphoprotein;Referenceproteome;Transmembrane;Transmembranehelix	0.0229269	7.02414e-06	0.314038	-0.0215627	0.0330958	-0.00878351	0.0458751	0.0243123	0.230934	3.15824e-05	0.829005	O70439	STX7_MOUSE	Stx7	Syntaxin-7
1.06219	1.06107	1.06133	1.07587	1.05893	1.06368	1.08401	1.07584	1.09175	1.14905	1.11352	1.1357	1.10749	1.1479	1.1502	1.13673	1.13426	1.12895	1.12277	1.18381		+		aminoglycan biosynthetic process;aminoglycan metabolic process;anatomical structure development;anatomical structure morphogenesis;aromatic compound biosynthetic process;biosynthetic process;carbohydrate derivative biosynthetic process;carbohydrate derivative metabolic process;carbohydrate metabolic process;carboxylic acid biosynthetic process;carboxylic acid metabolic process;cell development;ce…	adenyl nucleotide binding;binding;catalytic activity;heterocyclic compound binding;identical protein binding;NAD binding;nucleoside phosphate binding;nucleotide binding;organic cyclic compound binding;oxidoreductase activity;oxidoreductase activity, acting on CH-OH group of donors;oxidoreductase activity, acting on the CH-OH group of donors, NAD or NADP as acceptor;protein binding;purine nucleoti…	cellular anatomical entity;intracellular membrane-bounded organelle;intracellular organelle;membrane-bounded organelle;nucleoplasm;nucleus;organelle	Amino sugar and nucleotide sugar metabolism;Ascorbate and aldarate metabolism;Pentose and glucuronate interconversions;Starch and sucrose metabolism	Acetylation;Allostericenzyme;Carbohydratemetabolism;NAD;Oxidoreductase;Phosphoprotein;Referenceproteome	0.161681	2.20792e-07	0.627836	0.00732927	0.062485	0.0149411	0.0700969	0.0774262	0.50002	1.59875e-06	0.924073	O70475	UGDH_MOUSE	Ugdh	UDP-glucose 6-dehydrogenase
0.992979	0.972631	0.961891	0.960155	0.972661	0.983716	0.97365	0.974937	0.956892	1.00088	0.986492	0.999737	0.977571	0.992749	0.996568	0.985965	0.988502	0.980019	0.990992	0.988284		+		aromatic compound biosynthetic process;biological process involved in interspecies interaction between organisms;biological regulation;biosynthetic process;cellular aromatic compound metabolic process;cellular biosynthetic process;cellular component organization;cellular component organization or biogenesis;cellular localization;cellular macromolecule localization;cellular metabolic process;cellu…	anion binding;binding;enzyme binding;ion binding;lipid binding;phosphatase binding;phosphatidylinositol binding;phosphatidylinositol bisphosphate binding;phosphatidylinositol phosphate binding;phosphatidylinositol-3,5-bisphosphate binding;phosphatidylinositol-3-phosphate binding;phosphatidylinositol-4-phosphate binding;phosphatidylinositol-5-phosphate binding;phospholipid binding;protein binding;…	bounding membrane of organelle;cellular anatomical entity;clathrin-coated vesicle;coated vesicle;cytoplasm;cytoplasmic vesicle;cytoplasmic vesicle membrane;cytosol;early endosome;early endosome membrane;early phagosome;endocytic vesicle;endosome;endosome membrane;intracellular membrane-bounded organelle;intracellular organelle;intracellular vesicle;membrane;membrane protein complex;membrane-bound…		Acetylation;Cytoplasmicvesicle;Endosome;Isopeptidebond;Lipid-binding;Methylation;Phosphoprotein;Proteintransport;Referenceproteome;Transport;Ublconjugation	0.534084	0.00100161	0.518681	-0.00558006	0.0144534	0.000235334	0.0202688	0.0146887	0.802461	0.00251168	0.905307	O70492	SNX3_MOUSE	Snx3	Sorting nexin-3
0.874937	0.860965	0.872885	0.869404	0.845471	0.905346	0.89627	0.903559	0.908166	0.904599	0.938199	0.932726	0.923222	0.925804	0.924871	0.922273	0.907868	0.915009	0.911441	0.885525		+	+	biological regulation;cellular localization;cellular macromolecule localization;cellular process;cytosolic transport;endocytic recycling;endosomal transport;establishment of localization;establishment of localization in cell;establishment of protein localization;Golgi vesicle transport;intracellular transport;late endosome to Golgi transport;localization;localization within membrane;macromolecule…	binding;enzyme binding;lipid binding;phosphatidylinositol binding;phosphatidylinositol phosphate binding;phosphatidylinositol-3-phosphate binding;phospholipid binding;protein binding	bounding membrane of organelle;cellular anatomical entity;cytoplasmic vesicle;cytoplasmic vesicle membrane;early endosome;early endosome membrane;endosome;endosome membrane;intracellular membrane-bounded organelle;intracellular organelle;intracellular vesicle;membrane;membrane protein complex;membrane-bounded organelle;organelle;organelle membrane;protein-containing complex;retromer complex;vesic…		Acetylation;Lipid-binding;Membrane;Phosphoprotein;Proteintransport;Referenceproteome;Transport	0.112216	3.35539e-06	6.5151e-05	-0.0164804	0.00508773	0.038603	0.0601712	0.0436908	0.428657	1.65747e-05	0.0293668	O70493	SNX12_MOUSE	Snx12	Sorting nexin-12
1.03092	1.01311	1.02716	1.02556	1.0164	1.02522	1.03495	1.0257	1.04136	1.04872	1.03608	1.0341	1.0432	1.03241	1.04015	1.03424	1.03655	1.04579	1.04329	1.04335		+		biological regulation;biosynthetic process;carboxylic acid biosynthetic process;carboxylic acid metabolic process;cellular biosynthetic process;cellular component organization;cellular component organization or biogenesis;cellular lipid metabolic process;cellular metabolic process;cellular process;estrogen biosynthetic process;estrogen metabolic process;external encapsulating structure organizati…	3-hydroxyacyl-CoA dehydrogenase activity;binding;carbohydrate derivative binding;catalytic activity;collagen binding;estradiol 17-beta-dehydrogenase [NAD(P)] activity;fibronectin binding;glycosaminoglycan binding;heparin binding;long-chain-3-hydroxyacyl-CoA dehydrogenase activity;long-chain-fatty-acyl-CoA reductase activity;oxidoreductase activity;oxidoreductase activity, acting on CH-OH group of…	catalytic complex;cellular anatomical entity;endoplasmic reticulum;endoplasmic reticulum protein-containing complex;external encapsulating structure;extracellular matrix;fatty acid elongase complex;intracellular membrane-bounded organelle;intracellular organelle;membrane protein complex;membrane-bounded organelle;organelle;protein-containing complex;transferase complex	Biosynthesis of unsaturated fatty acids;Steroid hormone biosynthesis	Alternativesplicing;Endoplasmicreticulum;Lipidbiosynthesis;Lipidmetabolism;Membrane;NADP;Oxidoreductase;Referenceproteome;Steroidbiosynthesis;Transmembrane;Transmembranehelix	0.104959	0.000434378	0.218054	0.00153578	0.00883453	0.00917899	0.0164777	0.0180135	0.419605	0.00119936	0.757516	O70503	DHB12_MOUSE	Hsd17b12	Very-long-chain 3-oxoacyl-CoA reductase
0.924742	0.956973	0.938182	0.96288	0.933694	0.963275	0.958376	0.949373	0.92623	0.933506	0.936048	0.939551	0.95251	0.946146	0.954269	0.968117	0.955785	0.960039	0.949739	0.96272				biological regulation;cell surface receptor signaling pathway;cellular localization;cellular macromolecule localization;cellular process;detection of chemical stimulus;detection of chemical stimulus involved in sensory perception;detection of chemical stimulus involved in sensory perception of bitter taste;detection of chemical stimulus involved in sensory perception of taste;detection of stimulu…	binding;epidermal growth factor receptor binding;growth factor receptor binding;immune receptor activity;immunoglobulin receptor activity;molecular transducer activity;polymeric immunoglobulin receptor activity;protein binding;signaling receptor activity;signaling receptor binding;transmembrane signaling receptor activity	bounding membrane of organelle;cellular anatomical entity;cytoplasmic vesicle membrane;endosome membrane;extracellular space;IgA immunoglobulin complex;IgA immunoglobulin complex, circulating;immunoglobulin complex;immunoglobulin complex, circulating;membrane;organelle membrane;plasma membrane;polymeric IgA immunoglobulin complex;protein-containing complex;receptor complex;recycling endosome memb…	Intestinal immune network for IgA production	3D-structure;Cellmembrane;Disulfidebond;Glycoprotein;Immunoglobulindomain;Membrane;Phosphoprotein;Referenceproteome;Repeat;Secreted;Signal;Transmembrane;Transmembranehelix	0.0563883	0.397565	0.400079	0.0156083	0.00996632	0.00601946	0.000377482	0.0159858	0.337768	0.483026	0.85772	O70570	PIGR_MOUSE	Pigr	Polymeric immunoglobulin receptor
1.01807	1.01327	1.00396	1.00478	0.99171	1.02072	1.01234	1.00694	1.01108	1.07225	1.05153	1.07023	1.04404	1.06479	1.05335	1.0418	1.04988	1.05294	1.04665	1.04055		+		actin cytoskeleton organization;actin filament depolymerization;actin filament fragmentation;actin filament organization;actin filament-based process;actin polymerization or depolymerization;actomyosin structure organization;anatomical structure formation involved in morphogenesis;anatomical structure morphogenesis;apical junction assembly;biological regulation;cell differentiation;cell junction …	actin binding;actin filament binding;binding;cytoskeletal protein binding;protein binding;protein-containing complex binding	actin cytoskeleton;anchoring junction;cell junction;cell projection;cell-cell junction;cellular anatomical entity;cortical actin cytoskeleton;cortical cytoskeleton;cytoskeleton;intracellular non-membrane-bounded organelle;intracellular organelle;membrane;myelin sheath;non-membrane-bounded organelle;organelle;plasma membrane;podosome		Acetylation;Actin-binding;Celljunction;Cellprojection;Cytoplasm;Cytoskeleton;Directproteinsequencing;Phosphoprotein;Referenceproteome;Repeat;WDrepeat	0.350861	6.50668e-09	0.0278346	-0.0130008	0.0335953	0.0064088	0.0530049	0.0400041	0.702111	8.50112e-08	0.627321	O88342	WDR1_MOUSE	Wdr1	WD repeat-containing protein 1
0.868964	0.872814	0.873389	0.86926	0.859869	0.878905	0.88828	0.865516	0.892142	0.871885	0.881136	0.855624	0.889306	0.854277	0.890713	0.905816	0.887541	0.875462	0.869598	0.874208				bicarbonate transport;biological regulation;cellular homeostasis;cellular process;chemical homeostasis;establishment of localization;establishment of localization in cell;export across plasma membrane;export from cell;homeostatic process;inorganic cation transmembrane transport;inorganic ion transmembrane transport;intracellular chemical homeostasis;intracellular monoatomic cation homeostasis;int…	active monoatomic ion transmembrane transporter activity;active transmembrane transporter activity;antiporter activity;bicarbonate transmembrane transporter activity;binding;identical protein binding;inorganic anion transmembrane transporter activity;inorganic cation transmembrane transporter activity;inorganic molecular entity transmembrane transporter activity;metal ion transmembrane transporte…	basolateral plasma membrane;cell surface;cellular anatomical entity;membrane;plasma membrane;plasma membrane region	Bile secretion;Pancreatic secretion;Proximal tubule bicarbonate reclamation	Alternativesplicing;Cellmembrane;Directproteinsequencing;Glycoprotein;Iontransport;Membrane;Phosphoprotein;Referenceproteome;Sodium;Sodiumtransport;Symport;Transmembrane;Transmembranehelix;Transport	0.0939283	0.564211	0.758911	0.0087016	0.00131429	0.0123516	0.00496432	0.0136659	0.409064	0.63899	0.952203	O88343	S4A4_MOUSE	Slc4a4	Electrogenic sodium bicarbonate cotransporter 1
1.02687	1.03595	1.0416	1.06436	1.04325	1.019	1.04951	1.0406	1.04614	0.994089	0.999592	1	1.01838	0.988739	0.986599	1.01167	0.999998	0.995794	1.00402	0.983201		+		3'-phosphoadenosine 5'-phosphosulfate biosynthetic process;3'-phosphoadenosine 5'-phosphosulfate metabolic process;anatomical structure development;animal organ development;aromatic compound biosynthetic process;biological regulation;biosynthetic process;blood coagulation;bone development;carbohydrate derivative biosynthetic process;carbohydrate derivative metabolic process;cellular aromatic comp…	adenyl nucleotide binding;adenyl ribonucleotide binding;adenylylsulfate kinase activity;adenylyltransferase activity;anion binding;ATP binding;binding;carbohydrate derivative binding;catalytic activity;heterocyclic compound binding;ion binding;kinase activity;nucleoside phosphate binding;nucleotide binding;nucleotidyltransferase activity;organic cyclic compound binding;phosphotransferase activity…	cellular anatomical entity;cytosol	Purine metabolism;Selenocompound metabolism;Sulfur metabolism	ATP-binding;Diseasevariant;Kinase;Multifunctionalenzyme;Nucleotide-binding;Nucleotidyltransferase;Referenceproteome;Transferase	0.794035	9.6647e-07	0.678001	0.00103688	-0.0398764	-0.003593	-0.0445063	-0.0434694	0.929036	5.67605e-06	0.940336	O88428	PAPS2_MOUSE	Papss2	Bifunctional 3'-phosphoadenosine 5'-phosphosulfate synthase 2
1.19506	1.18536	1.19714	1.20785	1.1991	1.1839	1.18444	1.1959	1.18724	1.16234	1.13718	1.14322	1.15861	1.13507	1.15377	1.13979	1.15036	1.16736	1.16008	1.15303		+		alcohol metabolic process;biological regulation;cellular lipid metabolic process;cellular metabolic process;cellular process;diterpenoid metabolic process;hormone metabolic process;isoprenoid metabolic process;lipid metabolic process;metabolic process;olefinic compound metabolic process;organic cyclic compound metabolic process;organic hydroxy compound metabolic process;organic substance metaboli…	androstan-3-alpha,17-beta-diol dehydrogenase activity;androsterone dehydrogenase activity;catalytic activity;NAD-retinol dehydrogenase activity;oxidoreductase activity;oxidoreductase activity, acting on CH-OH group of donors;oxidoreductase activity, acting on the CH-OH group of donors, NAD or NADP as acceptor;steroid dehydrogenase activity;steroid dehydrogenase activity, acting on the CH-OH group…	cellular anatomical entity;endoplasmic reticulum;intracellular membrane-bounded organelle;intracellular organelle;membrane-bounded organelle;organelle		Endoplasmicreticulum;Microsome;NAD;NADP;Oxidoreductase;Referenceproteome	0.763861	3.55032e-08	0.103606	0.00575884	-0.0337481	-0.0090305	-0.0485374	-0.0427786	0.91572	3.47892e-07	0.721245	O88451	RDH7_MOUSE	Rdh7	Retinol dehydrogenase 7
0.952778	0.951033	0.907508	0.949231	0.963045	0.929498	0.987135	0.9614	0.960898	0.929296	0.987358	0.965526	0.970397	0.949801	0.943125	1.00476	0.943434	0.948573	0.934924	0.989835				alcohol biosynthetic process;alcohol metabolic process;anatomical structure development;animal organ development;biological regulation;biosynthetic process;blood vessel development;brassinosteroid biosynthetic process;brassinosteroid metabolic process;cell differentiation;cellular developmental process;cellular process;cholesterol biosynthetic process;cholesterol metabolic process;developmental g…	7-dehydrocholesterol reductase activity;adenyl nucleotide binding;binding;catalytic activity;heterocyclic compound binding;NADP binding;nucleoside phosphate binding;nucleotide binding;organic cyclic compound binding;oxidoreductase activity;oxidoreductase activity, acting on the CH-CH group of donors;oxidoreductase activity, acting on the CH-CH group of donors, NAD or NADP as acceptor;purine nucle…	bounding membrane of organelle;cellular anatomical entity;endoplasmic reticulum;endoplasmic reticulum membrane;intracellular membrane-bounded organelle;intracellular organelle;membrane;membrane-bounded organelle;nuclear membrane;nuclear outer membrane;organelle;organelle membrane;organelle outer membrane;outer membrane	Steroid biosynthesis	Cholesterolbiosynthesis;Cholesterolmetabolism;Endoplasmicreticulum;Lipidbiosynthesis;Lipidmetabolism;Membrane;NADP;Oxidoreductase;Phosphoprotein;Referenceproteome;Steroidbiosynthesis;Steroidmetabolism;Sterolbiosynthesis;Sterolmetabolism;Transmembrane;Transmembranehelix	0.35113	0.411724	0.711777	0.00672204	0.00457303	0.0150137	0.0128647	0.0195868	0.701093	0.496547	0.946412	O88455	DHCR7_MOUSE	Dhcr7	7-dehydrocholesterol reductase
0.87223	0.883789	0.887371	0.860719	0.886544	0.834848	0.873167	0.883228	0.855435	0.923567	0.918306	0.924527	0.909573	0.93996	0.92796	0.935476	0.92705	0.916237	0.934724	0.922422		+		catabolic process;macromolecule catabolic process;macromolecule metabolic process;metabolic process;nitrogen compound metabolic process;organic substance catabolic process;organic substance metabolic process;organonitrogen compound catabolic process;organonitrogen compound metabolic process;primary metabolic process;protein catabolic process;protein metabolic process;proteolysis	binding;calcium ion binding;calcium-dependent cysteine-type endopeptidase activity;catalytic activity;catalytic activity, acting on a protein;cation binding;cysteine-type endopeptidase activity;cysteine-type peptidase activity;endopeptidase activity;hydrolase activity;ion binding;metal ion binding;peptidase activity;protein-containing complex binding	calpain complex;caspase complex;catalytic complex;cellular anatomical entity;cytosol;endopeptidase complex;membrane;peptidase complex;plasma membrane;protein-containing complex		Acetylation;Calcium;Cellmembrane;Cytoplasm;Membrane;Metal-binding;Phosphoprotein;Referenceproteome;Repeat	0.394177	6.23442e-08	0.110458	0.00319961	0.0655123	-0.0164615	0.0458511	0.0490507	0.717156	5.56468e-07	0.718972	O88456	CPNS1_MOUSE	Capns1	Calpain small subunit 1
0.861223	0.903867	0.854867	0.871975	0.899377	0.902231	0.897438	0.887732	0.886564	0.910038	0.902256	0.897544	0.905452	0.91372	0.921934	0.89291	0.886412	0.89963	0.901343	0.92007		+		biological regulation;cellular localization;cellular process;cytoskeleton-dependent intracellular transport;establishment of localization;establishment of localization in cell;intracellular transport;localization;microtubule-based movement;microtubule-based process;microtubule-based transport;negative regulation of biological process;negative regulation of cell projection organization;negative re…	binding;dynein heavy chain binding;dynein light chain binding;protein binding;protein-containing complex binding	axonemal dynein complex;catalytic complex;cellular anatomical entity;centrosome;cytoplasmic dynein complex;dynein complex;membrane-bounded organelle;microtubule;microtubule associated complex;microtubule organizing center;organelle;outer dynein arm;polymeric cytoskeletal fiber;protein-containing complex;supramolecular complex;supramolecular fiber;supramolecular polymer;vesicle	Phagosome;Vasopressin-regulated water reabsorption	Acetylation;Cytoplasm;Cytoskeleton;Dynein;Microtubule;Motorprotein;Phosphoprotein;Referenceproteome;Repeat;Transport;WDrepeat	0.709698	0.00682941	0.0814692	-0.00841764	0.00658184	0.0152293	0.0302288	0.0218112	0.896068	0.0138198	0.727173	O88487	DC1I2_MOUSE	Dync1i2	Cytoplasmic dynein 1 intermediate chain 2
0.829626	0.833592	0.834162	0.856962	0.838307	0.872185	0.88379	0.905444	0.815893	0.972213	0.927362	0.913671	0.928297	0.93478	0.96486	0.934725	0.930272	0.945273	0.930606	0.931714		+		adult behavior;adult locomotory behavior;anatomical structure development;animal organ development;associative learning;behavior;biological regulation;brain development;catabolic process;cellular component organization;cellular component organization or biogenesis;cellular homeostasis;cellular localization;cellular macromolecule localization;cellular process;chemical homeostasis;cognition;develop…	acyl-CoA hydrolase activity;anion binding;binding;carbohydrate derivative binding;catalytic activity;catalytic activity, acting on a protein;CoA hydrolase activity;glycolipid binding;hydrolase activity;hydrolase activity, acting on ester bonds;ion binding;lipid binding;lysophosphatidic acid binding;palmitoyl hydrolase activity;palmitoyl-(protein) hydrolase activity;palmitoyl-CoA hydrolase activit…	axon;cell body;cell projection;cellular anatomical entity;cytoplasmic vesicle;cytosol;dendrite;exocytic vesicle;extracellular region;extracellular space;Golgi apparatus;intracellular membrane-bounded organelle;intracellular organelle;intracellular vesicle;lysosome;lytic vacuole;membrane;membrane microdomain;membrane raft;membrane-bounded organelle;neuron projection;neuronal cell body;nucleus;orga…	Fatty acid elongation in mitochondria;Lysosome	Disulfidebond;Glycoprotein;Hydrolase;Lysosome;Referenceproteome;Secreted;Signal	0.257276	1.89912e-07	0.0835053	-0.00567904	0.0651903	0.0307982	0.101668	0.0959885	0.609553	1.42672e-06	0.734439	O88531	PPT1_MOUSE	Ppt1	Palmitoyl-protein thioesterase 1
0.922164	0.868739	0.926124	0.906154	0.950942	0.918767	0.921176	0.862429	0.898709	0.912452	0.85995	0.886226	0.887438	0.865772	0.912737	0.899079	0.865032	0.891894	0.894751	0.903739				amine biosynthetic process;amine metabolic process;amine transport;aminergic neurotransmitter loading into synaptic vesicle;amino acid metabolic process;ammonium ion metabolic process;aromatic compound biosynthetic process;biogenic amine biosynthetic process;biogenic amine metabolic process;biosynthetic process;carboxylic acid metabolic process;catecholamine biosynthetic process;catecholamine met…	5-hydroxy-L-tryptophan decarboxylase activity;amino acid binding;anion binding;aromatic-L-amino-acid decarboxylase activity;binding;carbon-carbon lyase activity;carboxylic acid binding;carboxy-lyase activity;catalytic activity;enzyme binding;heterocyclic compound binding;ion binding;L-dopa decarboxylase activity;lyase activity;organic acid binding;organic cyclic compound binding;protein binding;p…	axon;cell body;cell projection;cellular anatomical entity;cytoplasm;cytoplasmic vesicle;exocytic vesicle;intracellular membrane-bounded organelle;intracellular organelle;intracellular vesicle;membrane-bounded organelle;neuron projection;neuronal cell body;organelle;plasma membrane bounded cell projection;secretory vesicle;synaptic vesicle;transport vesicle;vesicle	Betalain biosynthesis;Histidine metabolism;Indole alkaloid biosynthesis;Isoquinoline alkaloid biosynthesis;Phenylalanine metabolism;Tryptophan metabolism;Tyrosine metabolism	Acetylation;Catecholaminebiosynthesis;Decarboxylase;Lyase;Pyridoxalphosphate;Referenceproteome;Repeat	0.662693	0.0932394	0.420319	0.00346968	-0.00937161	-0.0145545	-0.0273957	-0.0239261	0.883754	0.140326	0.867088	O88533	DDC_MOUSE	Ddc	Aromatic-L-amino-acid decarboxylase
0.913057	0.905236	0.930725	0.91704	0.930509	0.93783	0.924847	0.915141	0.908462	0.93341	0.920773	0.92066	0.914157	0.939395	0.939188	0.910347	0.925547	0.933792	0.92834	0.918935				macromolecule metabolic process;macromolecule modification;metabolic process;nitrogen compound metabolic process;organic substance metabolic process;organonitrogen compound metabolic process;post-translational protein modification;primary metabolic process;protein deneddylation;protein metabolic process;protein modification by small protein conjugation or removal;protein modification by small pro…		cell junction;cellular anatomical entity;COP9 signalosome;cytoplasm;cytoplasmic vesicle;exocytic vesicle;intracellular membrane-bounded organelle;intracellular organelle;intracellular vesicle;membrane-bounded organelle;nuclear body;nuclear protein-containing complex;nuclear speck;nucleus;organelle;protein-containing complex;secretory vesicle;synaptic vesicle;transport vesicle;vesicle		3D-structure;Acetylation;Cytoplasm;Cytoplasmicvesicle;Directproteinsequencing;Nucleus;Referenceproteome;Signalosome;Synapse	0.773622	0.273218	0.499519	-0.00453839	0.001822	0.00225679	0.00861718	0.00407879	0.920687	0.350863	0.901534	O88544	CSN4_MOUSE	Cops4	COP9 signalosome complex subunit 4
1.2083	1.22173	1.21704	1.21197	1.20627	1.22416	1.21708	1.21496	1.21999	1.22089	1.22213	1.21563	1.21538	1.21921	1.21775	1.2172	1.22175	1.226	1.21488	1.21189				biological regulation;cellular aromatic compound metabolic process;cellular component organization;cellular component organization or biogenesis;cellular localization;cellular metabolic process;cellular nitrogen compound metabolic process;cellular process;chromosome organization;DNA conformation change;DNA geometric change;DNA metabolic process;establishment of localization;establishment of local…	binding;DNA binding;DNA polymerase binding;enzyme binding;G-rich strand telomeric DNA binding;identical protein binding;miRNA binding;molecular adaptor activity;molecular condensate scaffold activity;mRNA 3'-UTR binding;mRNA binding;mRNA CDS binding;N6-methyladenosine-containing RNA reader activity;nucleic acid binding;organic cyclic compound binding;pre-mRNA binding;pre-mRNA intronic binding;pro…	Cajal body;catalytic complex;catalytic step 2 spliceosome;cell body;cell junction;cellular anatomical entity;chromatin;chromosomal region;chromosome, telomeric region;cytoplasm;cytoplasmic ribonucleoprotein granule;cytosol;cytosolic region;extracellular exosome;extracellular membrane-bounded organelle;extracellular organelle;extracellular vesicle;glutamatergic synapse;intracellular membrane-bound…		Acetylation;Alternativesplicing;Cytoplasm;Directproteinsequencing;Isopeptidebond;Methylation;mRNAprocessing;mRNAsplicing;mRNAtransport;Nucleus;Phosphoprotein;Referenceproteome;Repeat;Ribonucleoprotein;RNA-binding;Secreted;Spliceosome;Transport;Ublconjugation	0.24247	0.229467	0.177663	-0.000155056	-0.000703448	0.00598573	0.00543734	0.00528228	0.592376	0.303543	0.739782	O88569	ROA2_MOUSE	Hnrnpa2b1	Heterogeneous nuclear ribonucleoproteins A2/B1
1.12131	1.12698	1.14588	1.1433	1.1299	1.10794	1.14211	1.12867	1.13918	1.1444	1.10159	1.10772	1.13491	1.11944	1.13914	1.11727	1.12922	1.124	1.14767	1.1286				amine catabolic process;amine metabolic process;aromatic compound catabolic process;behavior;biogenic amine metabolic process;biological regulation;catabolic process;catecholamine catabolic process;catecholamine metabolic process;catechol-containing compound catabolic process;catechol-containing compound metabolic process;cell communication;cellular aromatic compound metabolic process;cellular bi…	binding;catalytic activity;catechol O-methyltransferase activity;cation binding;ion binding;L-dopa O-methyltransferase activity;magnesium ion binding;metal ion binding;methyltransferase activity;O-methyltransferase activity;orcinol O-methyltransferase activity;S-adenosylmethionine-dependent methyltransferase activity;transferase activity;transferase activity, transferring one-carbon groups	axon;cell body;cell junction;cell projection;cellular anatomical entity;cytosol;dendrite;dendritic spine;glutamatergic synapse;intracellular membrane-bounded organelle;intracellular organelle;membrane;membrane-bounded organelle;mitochondrion;neuron projection;neuron spine;organelle;plasma membrane bounded cell projection;plasma membrane region;postsynapse;postsynaptic membrane;synapse;synaptic me…	Betalain biosynthesis;Steroid hormone biosynthesis;Tyrosine metabolism	3D-structure;Alternativeinitiation;Catecholaminemetabolism;Cellmembrane;Cytoplasm;Lipidmetabolism;Magnesium;Membrane;Metal-binding;Methyltransferase;Neurotransmitterdegradation;Phosphoprotein;Referenceproteome;S-adenosyl-L-methionine;Signal-anchor;Transferase;Transmembrane;Transmembranehelix	0.90062	0.447656	0.502164	0.00482054	-0.00012269	-0.00399861	-0.00894185	-0.0041213	0.970022	0.533107	0.904497	O88587	COMT_MOUSE	Comt	Catechol O-methyltransferase
0.985005	0.972992	0.99047	0.990366	0.982909	0.990322	0.972459	0.972182	0.963281	0.975159	0.989721	0.976527	0.968199	0.97939	0.978808	0.968698	0.981371	0.964023	0.987784	0.972462				anatomical structure development;biological process involved in interaction with symbiont;biological process involved in interspecies interaction between organisms;biological process involved in symbiotic interaction;biological regulation;blastocyst development;catabolic process;developmental process;macromolecule catabolic process;macromolecule metabolic process;metabolic process;modification-de…	adenyl nucleotide binding;adenyl ribonucleotide binding;anion binding;ATP binding;ATP hydrolysis activity;ATP-dependent activity;binding;carbohydrate derivative binding;catalytic activity;heterocyclic compound binding;hydrolase activity;hydrolase activity, acting on acid anhydrides;hydrolase activity, acting on acid anhydrides, in phosphorus-containing anhydrides;identical protein binding;ion bin…	catalytic complex;cellular anatomical entity;cytoplasmic ribonucleoprotein granule;endopeptidase complex;intracellular membrane-bounded organelle;intracellular non-membrane-bounded organelle;intracellular organelle;intracellular protein-containing complex;membrane-bounded organelle;non-membrane-bounded organelle;nucleus;organelle;P-body;peptidase complex;perinuclear region of cytoplasm;proteasome…	Proteasome	ATP-binding;Cytoplasm;Nucleotide-binding;Nucleus;Phosphoprotein;Proteasome;Referenceproteome	0.135653	0.391356	0.406779	-0.00309944	0.00030652	-0.00978745	-0.00638149	-0.00948093	0.463223	0.476124	0.852816	O88685	PRS6A_MOUSE	Psmc3	26S proteasome regulatory subunit 6A
0.957411	0.955771	0.967833	0.966316	0.970097	0.95944	0.967022	0.961094	0.961776	0.954413	0.939298	0.950448	0.939222	0.918696	0.927314	0.95334	0.928802	0.948573	0.934583	0.957829		+		macromolecule metabolic process;membrane protein proteolysis;metabolic process;nitrogen compound metabolic process;organic substance metabolic process;organonitrogen compound metabolic process;primary metabolic process;protein metabolic process;protein quality control for misfolded or incompletely synthesized proteins;proteolysis;proteolysis involved in protein catabolic process	ATPase binding;ATP-dependent activity;ATP-dependent peptidase activity;binding;catalytic activity;catalytic activity, acting on a protein;endopeptidase activity;enzyme binding;hydrolase activity;identical protein binding;peptidase activity;protein binding;serine hydrolase activity;serine-type endopeptidase activity;serine-type peptidase activity	catalytic complex;cellular anatomical entity;endopeptidase Clp complex;intracellular membrane-bounded organelle;intracellular organelle;intracellular organelle lumen;membrane-bounded organelle;membrane-enclosed lumen;mitochondrial matrix;mitochondrion;organelle;organelle lumen;protein-containing complex	Cell cycle - Caulobacter	Acetylation;Hydrolase;Mitochondrion;Protease;Referenceproteome;Serineprotease;Transitpeptide	0.559714	0.000255339	0.432931	0.00639355	-0.0177072	-0.0011532	-0.025254	-0.0188604	0.817799	0.000741346	0.872151	O88696	CLPP_MOUSE	Clpp	ATP-dependent Clp protease proteolytic subunit, mitochondrial
0.834849	0.783978	0.827453	0.800852	0.803564	0.832657	0.835811	0.774952	0.816941	0.846058	0.848947	0.842556	0.841379	0.844053	0.846799	0.828516	0.857824	0.819758	0.844436	0.816024		+		biological regulation;cell differentiation;cellular component organization;cellular component organization or biogenesis;cellular developmental process;cellular process;chromatin organization;chromatin remodeling;developmental process;endocytosis;epigenetic regulation of gene expression;establishment of localization;establishment of localization in cell;fat cell differentiation;heterochromatin fo…	adenyl nucleotide binding;binding;catalytic activity;chromatin binding;DNA-binding transcription factor binding;heterocyclic compound binding;identical protein binding;NAD binding;nucleoside phosphate binding;nucleotide binding;organic cyclic compound binding;oxidoreductase activity;oxidoreductase activity, acting on CH-OH group of donors;oxidoreductase activity, acting on the CH-OH group of dono…	cell cortex;cell cortex region;cell junction;cellular anatomical entity;cytoplasm;cytoplasmic region;extrinsic component of membrane;extrinsic component of plasma membrane;extrinsic component of presynaptic endocytic zone membrane;extrinsic component of presynaptic membrane;extrinsic component of synaptic membrane;GABA-ergic synapse;glutamatergic synapse;intracellular membrane-bounded organelle;i…	Chronic myeloid leukemia;Notch signaling pathway;Pathways in cancer;Wnt signaling pathway	ADP-ribosylation;Alternativesplicing;Cytoplasm;Differentiation;Directproteinsequencing;Isopeptidebond;NAD;Nucleus;Oxidoreductase;Phosphoprotein;Referenceproteome;Repressor;Transcription;Transcriptionregulation;Ublconjugation	0.639573	0.00427772	0.329524	-0.0116538	0.0182214	0.00495107	0.0348263	0.0231725	0.871618	0.00914915	0.832116	O88712	CTBP1_MOUSE	Ctbp1	C-terminal-binding protein 1
0.857661	0.848444	0.844967	0.874555	0.864927	0.874134	0.867648	0.864834	0.866216	0.87518	0.872341	0.918635	0.873146	0.887287	0.893098	0.854994	0.868019	0.892983	0.879804	0.911129		+		actin cytoskeleton organization;actin filament-based process;actomyosin structure organization;anatomical structure development;biological regulation;cell adhesion;cell development;cell differentiation;cell migration;cell motility;cell-cell adhesion;cellular component organization;cellular component organization or biogenesis;cellular developmental process;cellular extravasation;cellular localiza…	binding;cell adhesion molecule binding;identical protein binding;integrin binding;PDZ domain binding;protein binding;protein dimerization activity;protein domain specific binding;protein homodimerization activity;protein-containing complex binding;signaling receptor binding	anchoring junction;bicellular tight junction;cell junction;cell-cell junction;cellular anatomical entity;filtration diaphragm;membrane;plasma membrane;protein-containing complex;slit diaphragm;tight junction	Cell adhesion molecules (CAMs);Epithelial cell signaling in Helicobacter pylori infection;Leukocyte transendothelial migration;Tight junction	3D-structure;Celljunction;Cellmembrane;Disulfidebond;Glycoprotein;Immunoglobulindomain;Membrane;Phosphoprotein;Referenceproteome;Repeat;Signal;Tightjunction;Transmembrane;Transmembranehelix	0.798507	0.00843996	0.305758	-0.00522874	0.0131775	0.0100976	0.0285039	0.0232751	0.928844	0.0167961	0.822809	O88792	JAM1_MOUSE	F11r	Junctional adhesion molecule A
1.03695	0.987717	0.98396	0.992595	0.974137	0.924226	0.982845	0.965202	0.986108	0.926934	0.985159	0.911264	0.946679	0.917138	0.933133	1.01581	0.990845	1.02134	0.967036	0.883964				anatomical structure development;animal organ development;arachidonic acid metabolic process;biosynthetic process;carboxylic acid biosynthetic process;carboxylic acid metabolic process;cellular biosynthetic process;cellular lipid metabolic process;cellular metabolic process;cellular process;developmental process;fatty acid metabolic process;icosanoid biosynthetic process;icosanoid metabolic proce…	alkane 1-monooxygenase activity;arachidonic acid epoxygenase activity;arachidonic acid monooxygenase activity;binding;catalytic activity;cation binding;fatty acid omega-hydroxylase activity;heme binding;ion binding;iron ion binding;leukotriene-B4 20-monooxygenase activity;long-chain fatty acid omega-hydroxylase activity;metal ion binding;monooxygenase activity;organic cyclic compound binding;oxid…	apical plasma membrane;cellular anatomical entity;cytoplasm;endoplasmic reticulum membrane;intracellular membrane-bounded organelle;intracellular organelle;membrane;membrane-bounded organelle;organelle;organelle membrane;plasma membrane region	Arachidonic acid metabolism;Fatty acid metabolism;PPAR signaling pathway;Retinol metabolism;Vascular smooth muscle contraction	Endoplasmicreticulum;Fattyacidmetabolism;Heme;Iron;Lipidmetabolism;Membrane;Metal-binding;Microsome;Monooxygenase;NADP;Oxidoreductase;Phosphoprotein;Referenceproteome;Transmembrane;Transmembranehelix	0.646394	0.114588	0.0485831	0.0390812	0.0112036	-0.0304765	-0.0583541	-0.0192729	0.874305	0.167289	0.712158	O88833	CP4AA_MOUSE	Cyp4a10	Cytochrome P450 4A10
1.24133	1.24633	1.24913	1.2515	1.24153	1.2393	1.25236	1.2521	1.2529	1.23248	1.22345	1.22515	1.23913	1.22863	1.22241	1.2309	1.22245	1.23087	1.22919	1.2329		+		2-oxoglutarate metabolic process;alcohol metabolic process;anatomical structure development;animal organ development;biological regulation;carbohydrate metabolic process;carboxylic acid metabolic process;cellular aldehyde metabolic process;cellular aromatic compound metabolic process;cellular metabolic process;cellular nitrogen compound metabolic process;cellular process;developmental process;dev…	adenyl nucleotide binding;binding;catalytic activity;cation binding;heterocyclic compound binding;identical protein binding;ion binding;isocitrate dehydrogenase (NADP+) activity;isocitrate dehydrogenase [NAD(P)+] activity;magnesium ion binding;metal ion binding;NAD binding;NADP binding;nucleoside phosphate binding;nucleotide binding;organic cyclic compound binding;oxidoreductase activity;oxidored…	cellular anatomical entity;cytoplasm;cytosol;intracellular membrane-bounded organelle;intracellular organelle;membrane-bounded organelle;microbody;mitochondrion;organelle;peroxisome	Carbon fixation pathways in prokaryotes;Citrate cycle (TCA cycle);Glutathione metabolism;Peroxisome	3D-structure;Acetylation;Cytoplasm;Directproteinsequencing;Glyoxylatebypass;Magnesium;Manganese;Metal-binding;NADP;Oxidoreductase;Phosphoprotein;Referenceproteome;Tricarboxylicacidcycle	0.513284	1.21534e-06	0.618733	0.000718069	-0.0199057	0.00320057	-0.0174232	-0.0167051	0.795062	6.91246e-06	0.923489	O88844	IDHC_MOUSE	Idh1	Isocitrate dehydrogenase [NADP] cytoplasmic
0.961488	0.992132	0.978773	0.974566	0.975328	1.0051	0.983659	0.989931	0.990833	0.957151	0.961583	0.974155	0.972253	0.948416	0.913548	0.966444	0.965742	0.963982	0.949203	0.953445		+		alcohol metabolic process;cellular component assembly;cellular component organization;cellular component organization or biogenesis;cellular process;chemical homeostasis;cholesterol efflux;cholesterol homeostasis;cholesterol metabolic process;cholesterol storage;cholesterol transport;establishment of localization;homeostatic process;lipid homeostasis;lipid metabolic process;lipid storage;lipid tr…	acyl-CoA binding;acyltransferase activity;acyltransferase activity, transferring groups other than amino-acyl groups;adenyl nucleotide binding;adenyl ribonucleotide binding;alcohol binding;amide binding;anion binding;binding;carbohydrate derivative binding;catalytic activity;cholesterol binding;cholesterol O-acyltransferase activity;fatty acid derivative binding;fatty-acyl-CoA binding;heterocycli…	brush border;cellular anatomical entity;cluster of actin-based cell projections;endoplasmic reticulum;endoplasmic reticulum membrane;intracellular membrane-bounded organelle;intracellular organelle;membrane;membrane-bounded organelle;organelle;organelle membrane	Steroid biosynthesis	Acyltransferase;Cholesterolmetabolism;Endoplasmicreticulum;Lipidmetabolism;Membrane;Oxidation;Referenceproteome;Steroidmetabolism;Sterolmetabolism;Thioesterbond;Transferase;Transmembrane;Transmembranehelix;Ublconjugation	0.158165	0.000956903	0.43211	0.00524572	-0.0326164	0.0159223	-0.0219398	-0.0166941	0.499425	0.00242317	0.873424	O88908	SOAT2_MOUSE	Soat2	Sterol O-acyltransferase 2
1.00791	1.0521	1.06209	1.02503	1.02356	0.968283	1.03429	1.01796	0.971914	0.980238	0.943853	0.971378	0.952555	0.94018	0.937405	0.979832	0.954595	0.944209	0.938075	0.940535		+		alpha-amino acid catabolic process;alpha-amino acid metabolic process;amino acid catabolic process;amino acid metabolic process;aspartate family amino acid catabolic process;aspartate family amino acid metabolic process;biosynthetic process;carboxylic acid catabolic process;carboxylic acid metabolic process;catabolic process;cellular catabolic process;cellular metabolic process;cellular process;g…	acetyltransferase activity;acyltransferase activity;acyltransferase activity, transferring groups other than amino-acyl groups;anion binding;binding;C-acetyltransferase activity;C-acyltransferase activity;catalytic activity;glycine C-acetyltransferase activity;heterocyclic compound binding;ion binding;organic cyclic compound binding;pyridoxal phosphate binding;small molecule binding;transferase a…	cellular anatomical entity;intracellular membrane-bounded organelle;intracellular organelle;membrane;membrane-bounded organelle;mitochondrial inner membrane;mitochondrial membrane;mitochondrion;nuclear body;nuclear speck;nucleoplasm;nucleus;organelle;organelle inner membrane;organelle membrane	Glycine, serine and threonine metabolism	Acetylation;Acyltransferase;Mitochondrion;Nucleus;Pyridoxalphosphate;Referenceproteome;Transferase;Transitpeptide	0.0859627	7.53804e-06	0.11941	-0.0028189	-0.0466644	-0.036023	-0.0798685	-0.0826874	0.392381	3.35583e-05	0.701293	O88986	KBL_MOUSE	Gcat	2-amino-3-ketobutyrate coenzyme A ligase, mitochondrial
0.867318	0.873311	0.86571	0.912203	0.866656	0.838764	0.835811	0.845489	0.812766	0.871563	0.906856	0.906379	0.89034	0.903865	0.890222	0.885364	0.799436	0.852793	0.869151	0.848891	+			antigen processing and presentation;antigen processing and presentation of exogenous antigen;antigen processing and presentation of exogenous peptide antigen;antigen processing and presentation of exogenous peptide antigen via MHC class II;antigen processing and presentation of peptide antigen;antigen processing and presentation of peptide antigen via MHC class II;antigen processing and presentat…	catalytic activity;catalytic activity, acting on a protein;cysteine-type endopeptidase activity;cysteine-type peptidase activity;endopeptidase activity;hydrolase activity;peptidase activity	apical part of cell;cellular anatomical entity;cytoplasm;cytoplasmic vesicle;endosome;extracellular region;intracellular membrane-bounded organelle;intracellular organelle;intracellular organelle lumen;intracellular vesicle;late endosome;lysosomal lumen;lysosome;lytic vacuole;membrane-bounded organelle;membrane-enclosed lumen;organelle;organelle lumen;perinuclear region of cytoplasm;vacuolar lume…	Antigen processing and presentation;Lysosome	3D-structure;Disulfidebond;Glycoprotein;Hydrolase;Lysosome;Protease;Referenceproteome;Signal;Thiolprotease;Zymogen	0.00033495	0.088384	0.960923	-0.0437437	0.0179198	-0.0438322	0.0178313	-0.0259124	0.0431368	0.134478	0.979392	O89017	LGMN_MOUSE	Lgmn	Legumain
0.998305	0.994597	1.01044	1.01212	1.0016	0.99833	1.02244	1.0131	1.01962	1.0776	1.05483	1.0581	1.03328	1.05356	1.08033	1.07146	1.06112	1.05061	1.05795	1.0526		+		amide metabolic process;anatomical structure development;anatomical structure homeostasis;bone resorption;catabolic process;cell differentiation;cellular catabolic process;cellular component organization;cellular component organization or biogenesis;cellular developmental process;cellular localization;cellular macromolecule localization;cellular metabolic process;cellular process;central nervous …	amide binding;anion binding;binding;carbohydrate derivative binding;catalytic activity;catalytic activity, acting on a protein;cation binding;endopeptidase activity;exopeptidase activity;glycolipid binding;hydrolase activity;ion binding;lipid binding;lysophosphatidic acid binding;metal ion binding;peptidase activity;peptide binding;phospholipid binding;serine hydrolase activity;serine-type endope…	cellular anatomical entity;cytoplasmic vesicle;endosome;Golgi apparatus;intracellular membrane-bounded organelle;intracellular organelle;intracellular vesicle;lysosome;lytic vacuole;melanosome;membrane;membrane microdomain;membrane raft;membrane-bounded organelle;mitochondrion;organelle;pigment granule;recycling endosome;vacuole;vesicle	Lysosome	Autocatalyticcleavage;Calcium;Disulfidebond;Glycoprotein;Hydrolase;Lysosome;Metal-binding;Protease;Referenceproteome;Serineprotease;Signal;Zymogen	0.420682	6.32942e-08	0.336411	-0.000867951	0.0453757	0.00995824	0.0562019	0.0553339	0.733549	5.62165e-07	0.836619	O89023	TPP1_MOUSE	Tpp1	Tripeptidyl-peptidase 1
0.834849	0.779271	0.785949	0.819541	0.82527	0.838764	0.843438	0.837086	0.816941	0.977049	0.963696	0.96687	0.921439	0.949839	0.968268	0.965593	0.942769	0.921822	0.981674	0.934315		+		actin cytoskeleton organization;actin filament organization;actin filament-based process;ameboidal-type cell migration;anatomical structure homeostasis;apoptotic process;biological regulation;calcium ion transport;cell activation;cell adhesion;cell chemotaxis;cell death;cell migration;cell motility;cell population proliferation;cell projection organization;cell surface receptor signaling pathway;…	actin binding;actin filament binding;actin monomer binding;binding;cytoskeletal protein binding;identical protein binding;myosin binding;myosin heavy chain binding;phosphatidylinositol 3-kinase binding;protein binding;protein dimerization activity;protein homodimerization activity;protein-containing complex binding	actin cytoskeleton;actin filament;anchoring junction;axon;bounding membrane of organelle;cell junction;cell leading edge;cell projection;cell-cell junction;cellular anatomical entity;cortical actin cytoskeleton;cortical cytoskeleton;cytoplasm;cytoplasmic vesicle;cytoplasmic vesicle membrane;cytoskeleton;cytosol;early endosome;endocytic vesicle;endocytic vesicle membrane;endosome;glutamatergic syn…	ko05152;Phagosome	3D-structure;Acetylation;Actin-binding;Coiledcoil;Cytoplasm;Cytoplasmicvesicle;Cytoskeleton;Directproteinsequencing;Membrane;Phosphoprotein;Referenceproteome;Repeat;Ublconjugation;WDrepeat	0.421588	2.04137e-10	0.0965958	-0.00862573	0.115177	0.0250813	0.148884	0.140258	0.73371	6.69199e-09	0.728712	O89053	COR1A_MOUSE	Coro1a	Coronin-1A
0.953529	0.96978	0.94627	0.937497	0.932125	0.949414	0.938643	0.930967	0.948486	0.964339	0.962683	0.958817	0.944408	0.954055	0.939741	0.957359	0.965858	0.974241	0.964683	0.949131		+		cellular localization;cellular macromolecule localization;cellular process;endoplasmic reticulum to Golgi vesicle-mediated transport;establishment of localization;establishment of localization in cell;establishment of protein localization;Golgi vesicle transport;intracellular transport;intra-Golgi vesicle-mediated transport;localization;macromolecule localization;nitrogen compound transport;organ…	structural molecule activity	bounding membrane of organelle;cellular anatomical entity;coated vesicle;COPI vesicle coat;COPI-coated vesicle;cytoplasmic vesicle;Golgi apparatus;Golgi membrane;Golgi-associated vesicle;intracellular membrane-bounded organelle;intracellular organelle;intracellular vesicle;membrane;membrane coat;membrane protein complex;membrane-bounded organelle;nucleoplasm;organelle;organelle membrane;protein-c…		3D-structure;Cytoplasm;Cytoplasmicvesicle;ER-Golgitransport;Golgiapparatus;Membrane;Phosphoprotein;Proteintransport;Referenceproteome;Transport;Ublconjugation	0.693821	0.02246	0.174494	0.00824728	0.0203768	-0.00596274	0.00616674	0.014414	0.887205	0.0397014	0.740267	O89079	COPE_MOUSE	Cope	Coatomer subunit epsilon
0.790736	0.817334	0.782977	0.748152	0.82527	0.824001	0.835811	0.782105	0.743225	0.833603	0.819658	0.816378	0.810348	0.80363	0.819212	0.817525	0.851545	0.819758	0.817296	0.813066				anatomical structure development;anatomical structure formation involved in morphogenesis;angiogenesis;animal organ development;apoptotic process;apoptotic signaling pathway;biological regulation;cardiac muscle tissue development;cell death;cell differentiation;cell surface receptor signaling pathway;cellular developmental process;cellular process;developmental process;embryonic epithelial tube f…	binding;catalytic activity;catalytic activity, acting on a protein;cysteine-type endopeptidase activity;cysteine-type endopeptidase activity involved in apoptotic process;cysteine-type endopeptidase activity involved in apoptotic signaling pathway;cysteine-type peptidase activity;cytokine receptor binding;death effector domain binding;death receptor binding;endopeptidase activity;enzyme binding;h…	caspase complex;catalytic complex;CD95 death-inducing signaling complex;cell body;cellular anatomical entity;cytoplasm;cytosol;death-inducing signaling complex;endopeptidase complex;intracellular membrane-bounded organelle;intracellular organelle;membrane;membrane protein complex;membrane-bounded organelle;mitochondrion;Noc complex;Noc1p-Noc2p complex;nuclear protein-containing complex;nucleoplas…	Alzheimer's disease;Apoptosis;Chagas disease (American trypanosomiasis);Huntington's disease;ko05152;NOD-like receptor signaling pathway;p53 signaling pathway;Pathways in cancer;RIG-I-like receptor signaling pathway;Toll-like receptor signaling pathway;Toxoplasmosis;Viral myocarditis	Acetylation;Apoptosis;Cytoplasm;Hydrolase;Nucleus;Phosphoprotein;Protease;Referenceproteome;Repeat;Thiolprotease;Zymogen	0.642312	0.0404578	0.887202	0.00670001	0.0275525	0.00339186	0.0242443	0.0309443	0.873369	0.0669839	0.96771	O89110	CASP8_MOUSE	Casp8	Caspase-8
1.05138	1.06041	1.0505	1.08234	1.0789	1.03226	1.01119	1.01659	1.04013	1.01941	1.00751	0.997529	1.02023	1.00475	1.01182	1.00634	1.01137	0.993366	0.995643	1.05208		+		alcohol metabolic process;alkaloid metabolic process;anatomical structure development;animal organ development;arachidonic acid metabolic process;biological regulation;biosynthetic process;carboxylic acid metabolic process;catabolic process;cellular aromatic compound metabolic process;cellular biosynthetic process;cellular catabolic process;cellular lipid metabolic process;cellular metabolic proc…	aromatase activity;binding;caffeine oxidase activity;carbon-oxygen lyase activity;catalytic activity;cation binding;demethylase activity;enzyme binding;estrogen 16-alpha-hydroxylase activity;estrogen 2-hydroxylase activity;heme binding;hydro-lyase activity;hydroperoxy icosatetraenoate dehydratase activity;ion binding;iron ion binding;lyase activity;metal ion binding;monooxygenase activity;organic…	cellular anatomical entity;endoplasmic reticulum membrane;intracellular membrane-bounded organelle;intracellular organelle;membrane;membrane-bounded organelle;organelle;organelle membrane	Caffeine metabolism;Drug metabolism - cytochrome P450;Linoleic acid metabolism;Metabolism of xenobiotics by cytochrome P450;Retinol metabolism;Tryptophan metabolism	Directproteinsequencing;Endoplasmicreticulum;Fattyacidmetabolism;Glycoprotein;Heme;Iron;Lipidmetabolism;Lyase;Membrane;Metal-binding;Microsome;Monooxygenase;Oxidoreductase;Referenceproteome;Steroidmetabolism;Sterolmetabolism	0.0284043	0.000122834	0.0115254	0.00155183	-0.0132842	-0.0396604	-0.0544964	-0.0529446	0.24982	0.000398325	0.483263	P00186	CP1A2_MOUSE	Cyp1a2	Cytochrome P450 1A2
1.40351	1.40436	1.40862	1.37934	1.38846	1.40093	1.42044	1.38716	1.40055	1.38786	1.3814	1.37202	1.37726	1.39148	1.37497	1.38119	1.40071	1.39305	1.37765	1.38773		+		acetaldehyde biosynthetic process;acetaldehyde metabolic process;adult behavior;alcohol catabolic process;alcohol metabolic process;aldehyde biosynthetic process;anatomical structure development;animal organ development;animal organ regeneration;behavior;behavioral response to ethanol;biological regulation;biosynthetic process;carboxylic acid metabolic process;catabolic process;cellular aldehyde …	adenyl nucleotide binding;alcohol binding;alcohol dehydrogenase (NAD+) activity;alcohol dehydrogenase [NAD(P)+] activity;alcohol dehydrogenase activity, zinc-dependent;binding;catalytic activity;cation binding;ethanol binding;heterocyclic compound binding;identical protein binding;ion binding;metal ion binding;NAD binding;NAD-retinol dehydrogenase activity;nucleoside phosphate binding;nucleotide …	cellular anatomical entity;cytosol;intracellular membrane-bounded organelle;intracellular organelle;membrane;membrane-bounded organelle;mitochondrion;nucleoplasm;organelle;plasma membrane	Drug metabolism - cytochrome P450;Fatty acid metabolism;Glycolysis / Gluconeogenesis;Metabolism of xenobiotics by cytochrome P450;Retinol metabolism;Tyrosine metabolism	Acetylation;Cytoplasm;Metal-binding;NAD;Oxidoreductase;Referenceproteome;Zinc	0.208472	0.00595206	0.84953	0.00723417	-0.0142031	0.00541219	-0.016025	-0.00879087	0.559337	0.0122646	0.965157	P00329	ADH1_MOUSE	Adh1	Alcohol dehydrogenase 1
1.02088	1.02561	1.01051	1.02623	1.02381	1.03013	1.03529	1.01602	1.0256	1.01706	1.00052	1.01012	1.02993	1.01367	1.00288	1.01331	1.0131	1.02367	1.01542	1.02831				alcohol biosynthetic process;alcohol metabolic process;alpha-amino acid biosynthetic process;alpha-amino acid metabolic process;amide metabolic process;amino acid biosynthetic process;amino acid metabolic process;anatomical structure development;aromatic compound biosynthetic process;axon development;axon regeneration;biological regulation;biosynthetic process;carboxylic acid biosynthetic process…	adenyl nucleotide binding;amide binding;anion binding;binding;carboxylic acid binding;catalytic activity;dihydrofolate reductase activity;dihydrofolic acid binding;folic acid binding;heterocyclic compound binding;ion binding;modified amino acid binding;mRNA binding;mRNA regulatory element binding translation repressor activity;NADP binding;NADPH binding;nucleic acid binding;nucleoside phosphate b…	cellular anatomical entity;cytoplasm;cytosol;intracellular membrane-bounded organelle;intracellular organelle;intracellular organelle lumen;membrane;membrane-bounded organelle;membrane-enclosed lumen;mitochondrial inner membrane;mitochondrial matrix;mitochondrial membrane;mitochondrion;nucleus;organelle;organelle inner membrane;organelle lumen;organelle membrane	Folate biosynthesis;One carbon pool by folate	3D-structure;Acetylation;Cytoplasm;Directproteinsequencing;Methotrexateresistance;Mitochondrion;NADP;One-carbonmetabolism;Oxidoreductase;Referenceproteome;RNA-binding	0.140344	0.0379757	0.889389	0.006398	-0.00799733	0.00534939	-0.00904595	-0.00264795	0.468594	0.0633983	0.96717	P00375	DYR_MOUSE	Dhfr	Dihydrofolate reductase
1.27717	1.2751	1.28708	1.26556	1.27812	1.24548	1.2736	1.25213	1.28335	1.22168	1.23639	1.24954	1.26177	1.22129	1.21802	1.25468	1.24268	1.21487	1.22786	1.23168		+		ATP synthesis coupled electron transport;biological regulation;body fluid secretion;cellular metabolic process;cellular process;electron transport chain;establishment of localization;generation of precursor metabolites and energy;lactation;localization;metabolic process;regulation of biological quality;regulation of body fluid levels;respiratory electron transport chain;secretion;transport	active monoatomic ion transmembrane transporter activity;active transmembrane transporter activity;binding;catalytic activity;cation binding;copper ion binding;cytochrome-c oxidase activity;electron transfer activity;inorganic cation transmembrane transporter activity;inorganic molecular entity transmembrane transporter activity;ion binding;metal ion binding;monoatomic cation transmembrane transp…	catalytic complex;cellular anatomical entity;cytochrome complex;inner mitochondrial membrane protein complex;intracellular membrane-bounded organelle;intracellular organelle;membrane;membrane protein complex;membrane-bounded organelle;mitochondrial inner membrane;mitochondrial membrane;mitochondrial protein-containing complex;mitochondrial respiratory chain complex IV;mitochondrion;organelle;orga…	Alzheimer's disease;Cardiac muscle contraction;Huntington's disease;Oxidative phosphorylation;Parkinson's disease	3D-structure;Copper;Directproteinsequencing;Electrontransport;Magnesium;Membrane;Metal-binding;Mitochondrion;Mitochondrioninnermembrane;Phosphoprotein;Referenceproteome;Respiratorychain;Translocase;Transmembrane;Transmembranehelix;Transport	0.360226	6.93129e-05	0.373084	-0.000426539	-0.0292846	-0.0129646	-0.0418227	-0.0422492	0.70139	0.000238951	0.850405	P00405	COX2_MOUSE	Mtco2	Cytochrome c oxidase subunit 2
0.964749	0.99974	0.987188	0.971742	0.968806	1.05642	0.984912	0.966285	0.967139	1.00674	1.03137	1.02098	1.0172	1.0295	1.02832	0.993311	1.01288	1.00075	1.00421	1.03358		+		adaptive immune response;adaptive immune response based on somatic recombination of immune receptors built from immunoglobulin superfamily domains;adenine metabolic process;amine metabolic process;AMP biosynthetic process;AMP metabolic process;AMP salvage;anatomical structure development;anatomical structure morphogenesis;aromatic compound biosynthetic process;aromatic compound catabolic process;…	binding;catalytic activity;cation binding;glycosyltransferase activity;guanine phosphoribosyltransferase activity;heterocyclic compound binding;hypoxanthine phosphoribosyltransferase activity;identical protein binding;ion binding;magnesium ion binding;metal ion binding;nucleoside phosphate binding;nucleotide binding;organic cyclic compound binding;pentosyltransferase activity;protein binding;puri…	cellular anatomical entity;cytoplasm;cytosol	Drug metabolism - other enzymes;Purine metabolism	Acetylation;Cytoplasm;Directproteinsequencing;Glycosyltransferase;Isopeptidebond;Magnesium;Metal-binding;Nucleotide-binding;Phosphoprotein;Purinesalvage;Referenceproteome;Transferase;Ublconjugation	0.981714	0.00627838	0.16812	-0.0134075	0.0152555	0.0152444	0.0439074	0.0304999	0.999453	0.0128782	0.7466	P00493	HPRT_MOUSE	Hprt1	Hypoxanthine-guanine phosphoribosyltransferase
1.26331	0.913398	1.10014	1.0269	1.0896	0.999253	0.875835	1.01511	0.987549	0.973796	0.893846	0.886503	1.03972	0.891121	0.898962	0.991508	0.962951	1.02842	1.05661	0.878006				carbohydrate catabolic process;carbohydrate metabolic process;catabolic process;metabolic process;organic substance catabolic process;organic substance metabolic process;primary metabolic process	alpha-amylase activity;amylase activity;anion binding;binding;calcium ion binding;catalytic activity;cation binding;chloride ion binding;hydrolase activity;hydrolase activity, acting on glycosyl bonds;hydrolase activity, hydrolyzing O-glycosyl compounds;ion binding;metal ion binding	cellular anatomical entity;extracellular space	Carbohydrate digestion and absorption;Starch and sucrose metabolism	Calcium;Carbohydratemetabolism;Chloride;Directproteinsequencing;Disulfidebond;Glycosidase;Hydrolase;Metal-binding;Pyrrolidonecarboxylicacid;Referenceproteome;Secreted;Signal	0.59525	0.0655401	0.0507231	0.0528417	0.014062	-0.109231	-0.148011	-0.0951692	0.843739	0.103385	0.68249	P00688	AM2A5_MOUSE	Amy2a5	Pancreatic alpha-amylase 2a5
1.14554	1.07728	1.13529	1.10872	1.22783	1.05474	1.09813	1.11674	1.10204	1.13354	1.09384	1.10451	1.0683	1.08599	1.0699	1.12497	1.07387	1.06412	1.09815	1.14106				anatomical structure morphogenesis;angiotensin-activated signaling pathway;biological regulation;carbon dioxide transport;cellular homeostasis;cellular metabolic process;cellular process;chemical homeostasis;developmental process;establishment of localization;G protein-coupled receptor signaling pathway;gas transport;homeostatic process;intracellular chemical homeostasis;intracellular monoatomic …	arylesterase activity;binding;carbonate dehydratase activity;carbon-oxygen lyase activity;carboxylic ester hydrolase activity;catalytic activity;cation binding;cyanamide hydratase activity;hydrolase activity;hydrolase activity, acting on ester bonds;hydro-lyase activity;ion binding;lyase activity;metal ion binding;transition metal ion binding;zinc ion binding	actin-based cell projection;apical part of cell;axon;basolateral plasma membrane;cell projection;cellular anatomical entity;cytoplasm;cytosol;extracellular space;membrane;microvillus;myelin sheath;neuron projection;plasma membrane;plasma membrane bounded cell projection;plasma membrane region	Nitrogen metabolism	Acetylation;Cellmembrane;Cytoplasm;Directproteinsequencing;Lyase;Membrane;Metal-binding;Phosphoprotein;Referenceproteome;Zinc	0.334372	0.200653	0.128582	0.00775396	0.00751976	-0.0460179	-0.0462521	-0.0384981	0.685083	0.271401	0.706809	P00920	CAH2_MOUSE	Ca2	Carbonic anhydrase 2
1.05454	1.05164	1.0444	1.03701	1.06747	1.09907	1.06032	1.07383	1.06201	1.05751	1.07291	1.05392	1.03941	1.04529	1.06457	1.07285	1.0517	1.08152	1.07996	1.0676				activation of immune response;amyloid-beta clearance;anatomical structure development;anatomical structure maturation;biological process involved in interspecies interaction between organisms;biological regulation;carboxylic acid metabolic process;cell junction disassembly;cell junction organization;cell killing;cell maturation;cellular component disassembly;cellular component organization;cellul…	binding;C5a anaphylatoxin chemotactic receptor binding;C5L2 anaphylatoxin chemotactic receptor binding;endopeptidase inhibitor activity;endopeptidase regulator activity;enzyme inhibitor activity;enzyme regulator activity;G protein-coupled receptor binding;lipid binding;molecular function inhibitor activity;molecular function regulator activity;peptidase inhibitor activity;peptidase regulator acti…	catalytic complex;cell surface;cellular anatomical entity;endopeptidase complex;extracellular region;extracellular space;membrane;peptidase complex;plasma membrane;protein-containing complex;serine-type endopeptidase complex;serine-type peptidase complex	Chagas disease (American trypanosomiasis);Complement and coagulation cascades;ko05152;Leishmaniasis;Phagosome;Staphylococcus aureus infection;Systemic lupus erythematosus	3D-structure;Alternativeinitiation;Cleavageonpairofbasicresidues;Complementalternatepathway;Complementpathway;Directproteinsequencing;Disulfidebond;Fattyacidmetabolism;Glycoprotein;Immunity;Inflammatoryresponse;Innateimmunity;Lipidmetabolism;Phosphoprotein;Referenceproteome;Secreted;Signal;Thioesterbond	0.00665277	0.825818	0.53067	0.0151229	-0.00308222	0.0227969	0.00459182	0.0197147	0.142797	0.865669	0.905201	P01027	CO3_MOUSE	C3	Complement C3
0.91954	0.929535	0.90727	0.901332	0.913898	0.974293	0.94325	0.956985	0.947037	0.905217	0.943935	0.932022	0.92224	0.928469	0.901177	0.934872	0.932935	0.928392	0.957331	0.940401	+			activation of immune response;adaptive immune response;adaptive immune response based on somatic recombination of immune receptors built from immunoglobulin superfamily domains;B cell mediated immunity;biological process involved in interspecies interaction between organisms;biological regulation;complement activation;complement activation, classical pathway;defense response;defense response to o…	binding;carbohydrate binding;complement binding;complement component C1q complex binding;endopeptidase inhibitor activity;endopeptidase regulator activity;enzyme inhibitor activity;enzyme regulator activity;molecular function inhibitor activity;molecular function regulator activity;opsonin binding;peptidase inhibitor activity;peptidase regulator activity;protein binding;protein-containing complex…	axon;catalytic complex;cell body;cell junction;cell projection;cellular anatomical entity;classical-complement-pathway C3/C5 convertase complex;dendrite;extracellular region;extracellular space;neuron projection;neuronal cell body;other organism part;plasma membrane bounded cell projection;protein-containing complex;symbiont cell surface;synapse	Complement and coagulation cascades;Staphylococcus aureus infection;Systemic lupus erythematosus	Cellprojection;Cleavageonpairofbasicresidues;Complementpathway;Disulfidebond;Glycoprotein;Immunity;Inflammatoryresponse;Innateimmunity;Referenceproteome;Secreted;Signal;Sulfation;Synapse;Thioesterbond	0.0003229	0.644447	0.0613006	0.0166093	-0.0166052	0.0410762	0.00786171	0.024471	0.0447837	0.710666	0.731954	P01029	CO4B_MOUSE	C4b	Complement C4-B
0.914661	0.934394	0.98657	0.925969	0.935703	0.951588	0.971552	0.954747	0.948531	0.954141	0.961595	0.977935	0.926997	0.959931	0.971371	0.965212	0.942949	0.949366	0.941432	0.944049				adaptive immune response;immune response;immune system process;response to stimulus	antigen binding;binding	cellular anatomical entity;extracellular space;immunoglobulin complex;protein-containing complex		3D-structure;Adaptiveimmunity;Directproteinsequencing;Disulfidebond;Hybridoma;Immunity;Immunoglobulin;Monoclonalantibody;Referenceproteome	0.789492	0.405044	0.118244	-0.0100599	-0.00800262	0.0171449	0.0192021	0.00914223	0.926728	0.490131	0.708284	P01631	KV2A7_MOUSE		Ig kappa chain V-II region 26-10
0.905743	0.887671	0.916498	0.863332	0.916279	0.923714	0.866817	0.916499	0.885008	0.895643	0.898577	0.916124	0.853588	0.854511	0.876873	0.876667	0.889372	0.891337	0.886537	0.949418				adaptive immune response;adaptive immune response based on somatic recombination of immune receptors built from immunoglobulin superfamily domains;B cell mediated immunity;immune effector process;immune response;immune system process;immunoglobulin mediated immune response;leukocyte mediated immunity;lymphocyte mediated immunity;response to stimulus	antigen binding;binding	immunoglobulin complex;protein-containing complex		3D-structure;Adaptiveimmunity;Directproteinsequencing;Disulfidebond;Glycoprotein;Immunity;Immunoglobulin;Referenceproteome	0.45883	0.498194	0.504048	0.0161135	0.000656608	0.000104782	-0.0153521	0.00076139	0.76387	0.579139	0.904278	P01756;P01757;P06330	HVM12_MOUSE;HVM13_MOUSE;HVM51_MOUSE		Ig heavy chain V region MOPC 104E
0.947312	0.989918	1.00686	0.992967	1.07978	0.950457	0.963408	1.02259	0.96851	1.01773	0.987	1.02941	0.981758	1.00306	1.00937	0.994525	0.985184	0.9697	1.01797	1.00595				B cell activation;B cell differentiation;cell activation;cell differentiation;cellular developmental process;cellular process;developmental process;immune system process;leukocyte activation;leukocyte differentiation;lymphocyte activation;lymphocyte differentiation;mononuclear cell differentiation;multicellular organismal process		cellular anatomical entity;extracellular region;IgG immunoglobulin complex;immunoglobulin complex;membrane;plasma membrane;protein-containing complex		3D-structure;Directproteinsequencing;Disulfidebond;Immunoglobulindomain;Referenceproteome	0.223521	0.534519	0.550322	-0.010054	0.0184241	-0.0271275	0.00135067	-0.00870335	0.577377	0.612286	0.911977	P01837	IGKC_MOUSE	Igkc	Immunoglobulin kappa constant
0.924707	0.905467	1.01811	0.968132	1.05333	0.888852	0.930838	1.00492	0.96865	1.01135	0.933475	1.00879	0.956615	0.973714	1.02697	0.988259	0.968023	0.957338	0.992354	1.05075				activation of immune response;antibacterial humoral response;antimicrobial humoral response;biological process involved in interspecies interaction between organisms;biological regulation;complement activation;complement activation, classical pathway;defense response;defense response to bacterium;defense response to other organism;humoral immune response;immune effector process;immune response;im…	antigen binding;binding;immunoglobulin receptor binding;protein binding;signaling receptor binding	immunoglobulin complex;immunoglobulin complex, circulating;protein-containing complex		3D-structure;Alternativesplicing;Directproteinsequencing;Glycoprotein;Immunoglobulindomain;Referenceproteome;Repeat;Secreted	0.712898	0.242421	0.460469	0.00619115	0.0430306	-0.0256366	0.0112028	0.0173939	0.896342	0.316728	0.886046	P01864	GCAB_MOUSE		Ig gamma-2A chain C region secreted form
0.965816	0.958544	1.03658	0.981574	1.09722	0.955966	0.984893	1.02605	0.99616	0.998596	0.969115	1.00915	0.946286	1.00481	1.02006	0.987403	0.982616	0.99815	1.00596	0.993625				activation of immune response;adaptive immune response;adaptive immune response based on somatic recombination of immune receptors built from immunoglobulin superfamily domains;antibacterial humoral response;antimicrobial humoral response;B cell mediated immunity;biological process involved in interspecies interaction between organisms;biological regulation;cell recognition;cellular component org…	antigen binding;binding;Fc-gamma receptor I complex binding;immunoglobulin receptor binding;protein binding;protein-containing complex binding;signaling receptor binding	cellular anatomical entity;extracellular region;extracellular space;IgG immunoglobulin complex;immunoglobulin complex;immunoglobulin complex, circulating;membrane;plasma membrane;protein-containing complex		3D-structure;Alternativesplicing;Cellmembrane;Disulfidebond;Glycoprotein;Immunoglobulindomain;Membrane;Referenceproteome;Repeat;Secreted;Transmembrane;Transmembranehelix	0.688006	0.626782	0.556737	0.00221545	0.00278441	-0.0171777	-0.0166088	-0.0143933	0.887321	0.695438	0.911714	P01867	IGG2B_MOUSE	Ighg2b	Immunoglobulin heavy constant gamma 2B
0.941067	0.964949	0.954437	0.997019	1.08267	0.942342	1.01364	1.03784	0.977652	0.950042	0.953353	0.945551	0.925695	0.977344	0.934397	0.954309	0.958864	0.958925	0.984498	1.05101				activation of immune response;adaptive immune response;adaptive immune response based on somatic recombination of immune receptors built from immunoglobulin superfamily domains;antibacterial humoral response;antigen processing and presentation;antigen receptor-mediated signaling pathway;antimicrobial humoral response;B cell activation;B cell affinity maturation;B cell mediated immunity;B cell pro…	antigen binding;binding;identical protein binding;immunoglobulin receptor binding;molecular transducer activity;protein binding;signaling receptor activity;signaling receptor binding;transmembrane signaling receptor activity	B cell receptor complex;cell surface;cellular anatomical entity;cytoplasm;cytosol;external side of plasma membrane;extracellular space;hexameric IgM immunoglobulin complex;IgM immunoglobulin complex;IgM immunoglobulin complex, circulating;immunoglobulin complex;immunoglobulin complex, circulating;membrane;membrane protein complex;pentameric IgM immunoglobulin complex;perinuclear region of cytopla…		3D-structure;Alternativesplicing;Cellmembrane;Directproteinsequencing;Disulfidebond;Glycoprotein;Immunoglobulindomain;Membrane;Referenceproteome;Secreted;Transmembrane;Transmembranehelix	0.277056	0.15675	0.441093	0.0337901	-0.0113483	0.00484031	-0.0402981	-0.00650799	0.629132	0.220109	0.873945	P01872	IGHM_MOUSE	Ighm	Immunoglobulin heavy constant mu
1.04459	1.05494	1.06112	1.04674	1.05658	0.969242	1.05357	1.06432	1.0395	1.05874	1.08574	1.07065	1.05521	1.08481	1.06572	1.08739	1.06395	1.02765	1.07617	1.06214				adaptive immune response;adaptive immune response based on somatic recombination of immune receptors built from immunoglobulin superfamily domains;amyloid fibril formation;antibacterial humoral response;antigen processing and presentation;antigen processing and presentation of endogenous antigen;antigen processing and presentation of endogenous peptide antigen;antigen processing and presentation …	amide binding;antigen binding;binding;identical protein binding;MHC class II protein complex binding;MHC protein complex binding;peptide antigen binding;peptide binding;protein binding;protein dimerization activity;protein homodimerization activity;protein-containing complex binding	bounding membrane of organelle;cellular anatomical entity;cytoplasmic vesicle membrane;cytosol;endocytic vesicle membrane;endoplasmic reticulum protein-containing complex;endosome membrane;external side of plasma membrane;extracellular space;Golgi apparatus;HFE-transferrin receptor complex;intracellular membrane-bounded organelle;intracellular organelle;late endosome membrane;lysosomal membrane;l…	Antigen processing and presentation	3D-structure;Directproteinsequencing;Disulfidebond;Immunity;Immunoglobulindomain;MHCI;Referenceproteome;Secreted;Signal	0.23098	0.0365042	0.498675	-0.00668888	0.0318015	-0.0211378	0.0173526	0.0106637	0.582457	0.0612252	0.901817	P01887	B2MG_MOUSE	B2m	Beta-2-microglobulin
0.984408	0.968103	0.969517	0.975868	0.99481	0.998239	1.00019	0.985451	0.99286	1.00019	1.02379	1.00107	0.975132	0.996955	0.996634	1.02004	1.00045	0.99089	1.01727	1.0167		+		adaptive immune response;alpha-beta T cell activation;antibacterial humoral response;antigen processing and presentation;antigen processing and presentation of endogenous antigen;antigen processing and presentation of endogenous peptide antigen;antigen processing and presentation of endogenous peptide antigen via MHC class I;antigen processing and presentation of endogenous peptide antigen via MH…	14-3-3 protein binding;amide binding;antigen binding;beta-2-microglobulin binding;binding;CD8 receptor binding;identical protein binding;MHC class I protein binding;MHC protein binding;natural killer cell lectin-like receptor binding;peptide antigen binding;peptide binding;protein binding;protein dimerization activity;protein homodimerization activity;protein-containing complex binding;protein-fo…	bounding membrane of organelle;cell surface;cellular anatomical entity;cis-Golgi network membrane;cytoplasmic vesicle;cytoplasmic vesicle membrane;early endosome;early endosome membrane;endocytic vesicle membrane;endoplasmic reticulum;endoplasmic reticulum exit site;endoplasmic reticulum protein-containing complex;endosome;endosome membrane;external side of plasma membrane;extracellular space;Gol…	Allograft rejection;Antigen processing and presentation;Autoimmune thyroid disease;Cell adhesion molecules (CAMs);Endocytosis;Graft-versus-host disease;Natural killer cell mediated cytotoxicity;Phagosome;Type I diabetes mellitus;Viral myocarditis	3D-structure;Disulfidebond;Glycoprotein;Immunity;Membrane;MHCI;Referenceproteome;Signal;Transmembrane;Transmembranehelix	0.0363601	0.00524241	0.628136	0.0101082	0.0148843	0.015643	0.0204191	0.0305273	0.277785	0.0109399	0.923759	P01898	HA10_MOUSE	H2-Q10	H-2 class I histocompatibility antigen, Q10 alpha chain
0.958065	0.981217	0.960108	0.991577	0.965357	0.981501	0.981432	0.997153	0.968848	1.00941	1.02108	1.017	0.989362	1.01504	1.01203	1.03594	0.995256	0.980505	1.02003	0.998607		+		adaptive immune response;adaptive immune response based on somatic recombination of immune receptors built from immunoglobulin superfamily domains;alpha-beta T cell activation;antibacterial humoral response;antigen processing and presentation;antigen processing and presentation of endogenous antigen;antigen processing and presentation of endogenous peptide antigen;antigen processing and presentat…	14-3-3 protein binding;amide binding;antigen binding;beta-2-microglobulin binding;binding;CD8 receptor binding;identical protein binding;MHC class I protein binding;MHC protein binding;natural killer cell lectin-like receptor binding;peptide antigen binding;peptide binding;protein binding;protein dimerization activity;protein homodimerization activity;protein-containing complex binding;protein-fo…	bounding membrane of organelle;cell surface;cellular anatomical entity;cis-Golgi network membrane;cytoplasmic vesicle;cytoplasmic vesicle membrane;early endosome;early endosome membrane;endocytic vesicle membrane;endoplasmic reticulum;endoplasmic reticulum exit site;endoplasmic reticulum protein-containing complex;endosome;endosome membrane;external side of plasma membrane;extracellular space;Gol…	Allograft rejection;Antigen processing and presentation;Autoimmune thyroid disease;Cell adhesion molecules (CAMs);Endocytosis;Graft-versus-host disease;Natural killer cell mediated cytotoxicity;Phagosome;Type I diabetes mellitus;Viral myocarditis	3D-structure;Directproteinsequencing;Disulfidebond;Glycoprotein;Immunity;Membrane;MHCI;Phosphoprotein;Referenceproteome;Signal;Transmembrane;Transmembranehelix;Ublconjugation	0.698586	0.000245793	0.279316	-0.00458431	0.0238331	0.0109687	0.0393861	0.0348018	0.890772	0.000717096	0.810962	P01899	HA11_MOUSE	H2-D1	H-2 class I histocompatibility antigen, D-B alpha chain
1.02597	1.05034	1.03637	1.05634	1.02439	1.04201	1.07283	1.06424	1.04146	1.03432	1.06916	1.05565	1.03495	1.05161	1.06343	1.08527	1.04746	1.04574	1.08011	1.05808				adaptive immune response;adaptive immune response based on somatic recombination of immune receptors built from immunoglobulin superfamily domains;alpha-beta T cell activation;anatomical structure development;antibacterial humoral response;antigen processing and presentation;antigen processing and presentation of endogenous antigen;antigen processing and presentation of endogenous peptide antigen…	14-3-3 protein binding;amide binding;antigen binding;beta-2-microglobulin binding;binding;CD8 receptor binding;identical protein binding;MHC class I protein binding;MHC protein binding;natural killer cell lectin-like receptor binding;peptide antigen binding;peptide binding;protein binding;protein dimerization activity;protein homodimerization activity;protein-containing complex binding;protein-fo…	bounding membrane of organelle;cell surface;cellular anatomical entity;cis-Golgi network membrane;cytoplasmic vesicle;cytoplasmic vesicle membrane;early endosome;early endosome membrane;endocytic vesicle membrane;endoplasmic reticulum;endoplasmic reticulum exit site;endoplasmic reticulum protein-containing complex;endosome;endosome membrane;external side of plasma membrane;extracellular space;Gol…	Allograft rejection;Antigen processing and presentation;Autoimmune thyroid disease;Cell adhesion molecules (CAMs);Endocytosis;Graft-versus-host disease;Natural killer cell mediated cytotoxicity;Phagosome;Type I diabetes mellitus;Viral myocarditis	3D-structure;Directproteinsequencing;Disulfidebond;Glycoprotein;Immunity;Membrane;MHCI;Phosphoprotein;Referenceproteome;Signal;Transmembrane;Transmembranehelix	0.0652784	0.143271	0.747944	0.0118141	0.00819682	0.0164521	0.0128348	0.0246489	0.35558	0.204043	0.94502	P01901	HA1B_MOUSE	H2-K1	H-2 class I histocompatibility antigen, K-B alpha chain
1.54134	1.4699	1.53342	1.5099	1.61221	1.44703	1.49877	1.51085	1.50397	1.52721	1.49443	1.51324	1.46694	1.47747	1.46482	1.52296	1.47335	1.45049	1.49309	1.53143				anatomical structure development;biological process involved in interspecies interaction between organisms;carbon dioxide transport;catabolic process;cell development;cellular catabolic process;cellular detoxification;cellular developmental process;cellular metabolic process;cellular oxidant detoxification;cellular process;chordate embryonic development;detoxification;developmental process;embryo…	amide binding;amyloid-beta binding;binding;cation binding;G protein-coupled receptor binding;heme binding;ion binding;iron ion binding;metal ion binding;molecular carrier activity;organic acid binding;organic cyclic compound binding;oxygen binding;oxygen carrier activity;peptide binding;protein binding;protein-containing complex binding;signaling receptor binding;small molecule binding;tetrapyrro…	cellular anatomical entity;extracellular space;haptoglobin-hemoglobin complex;hemoglobin complex;myelin sheath;protein-containing complex		3D-structure;Acetylation;Directproteinsequencing;Heme;Iron;Metal-binding;Oxygentransport;Phosphoprotein;Referenceproteome;Transport	0.297255	0.200907	0.174532	0.00357818	0.00410898	-0.0431997	-0.0426689	-0.0390907	0.646503	0.271338	0.738689	P01942	HBA_MOUSE	Hba	Hemoglobin subunit alpha
1.57841	1.51239	1.56781	1.54756	1.61484	1.48858	1.52688	1.53999	1.53917	1.55172	1.52933	1.54363	1.50457	1.5151	1.5046	1.53807	1.50788	1.49757	1.53424	1.56052				anatomical structure development;biological regulation;carbon dioxide transport;catabolic process;cell development;cellular catabolic process;cellular detoxification;cellular developmental process;cellular metabolic process;cellular oxidant detoxification;cellular process;detoxification;developmental process;erythrocyte development;establishment of localization;gas transport;hemopoiesis;hydrogen …	binding;cation binding;heme binding;hemoglobin alpha binding;hemoglobin beta binding;hemoglobin binding;ion binding;metal ion binding;molecular carrier activity;organic acid binding;organic cyclic compound binding;oxygen binding;oxygen carrier activity;protein binding;protein-containing complex binding;small molecule binding;tetrapyrrole binding	cellular anatomical entity;extracellular space;haptoglobin-hemoglobin complex;hemoglobin complex;myelin sheath;protein-containing complex	African trypanosomiasis;Malaria	3D-structure;Acetylation;Directproteinsequencing;Heme;Iron;Metal-binding;Methylation;Oxygentransport;Phosphoprotein;Referenceproteome;Transport	0.190564	0.12291	0.0991237	0.002832	0.00399914	-0.0405452	-0.039378	-0.036546	0.54023	0.178428	0.723563	P02088	HBB1_MOUSE	Hbb-b1	Hemoglobin subunit beta-1
1.30236	1.27122	1.25592	1.25663	1.29075	1.26754	1.2865	1.27517	1.27703	1.26568	1.29149	1.28631	1.2706	1.26453	1.26721	1.31503	1.284	1.2701	1.28813	1.26228				anatomical structure development;anatomical structure maturation;animal organ development;biological regulation;biosynthetic process;cell development;cell differentiation;cell maturation;cell population proliferation;cellular biosynthetic process;cellular component assembly;cellular component organization;cellular component organization or biogenesis;cellular developmental process;cellular metabo…	binding;chromatin binding;chromatin DNA binding;cis-regulatory region sequence-specific DNA binding;core promoter sequence-specific DNA binding;DNA binding;double-stranded DNA binding;nucleic acid binding;nucleosomal DNA binding;nucleosome binding;organic cyclic compound binding;protein binding;protein dimerization activity;protein heterodimerization activity;protein-containing complex binding;RN…	Barr body;cellular anatomical entity;chromatin;chromosomal region;chromosome;chromosome, centromeric region;chromosome, telomeric region;inner kinetochore;intracellular membrane-bounded organelle;intracellular non-membrane-bounded organelle;intracellular organelle;membrane-bounded organelle;non-membrane-bounded organelle;nuclear chromosome;nucleoplasm;nucleosome;nucleus;organelle;protein-containi…	Systemic lupus erythematosus	3D-structure;Acetylation;ADP-ribosylation;Chromosome;Citrullination;Directproteinsequencing;DNA-binding;Hydroxylation;Lipoprotein;Methylation;Nucleosomecore;Nucleus;Palmitate;Phosphoprotein;Referenceproteome;Ublconjugation	0.434134	0.709407	0.573728	0.00960476	0.00734797	0.00118394	-0.00107285	0.0085319	0.746181	0.764989	0.912198	P02301;P68433;P84228;P84244	H31_MOUSE;H32_MOUSE;H33_MOUSE;H3C_MOUSE	H3-3a;H3-5;H3c1;H3c2	Histone H3.3C
0.884202	0.945626	0.928497	0.926984	0.903346	0.885906	0.927928	0.931057	0.920969	0.876712	0.898512	0.914299	0.89118	0.875325	0.917101	0.878339	0.883539	0.824679	0.882105	0.913222		+		aerobic electron transport chain;aerobic respiration;aromatic compound biosynthetic process;ATP biosynthetic process;ATP metabolic process;biosynthetic process;carbohydrate derivative biosynthetic process;carbohydrate derivative metabolic process;cellular aromatic compound metabolic process;cellular biosynthetic process;cellular metabolic process;cellular nitrogen compound biosynthetic process;ce…	active transmembrane transporter activity;catalytic activity;electron transfer activity;NAD(P)H dehydrogenase (quinone) activity;NADH dehydrogenase (quinone) activity;NADH dehydrogenase (ubiquinone) activity;NADH dehydrogenase activity;oxidoreductase activity;oxidoreductase activity, acting on NAD(P)H;oxidoreductase activity, acting on NAD(P)H, quinone or similar compound as acceptor;oxidoreducti…	catalytic complex;cellular anatomical entity;inner mitochondrial membrane protein complex;intracellular membrane-bounded organelle;intracellular organelle;membrane;membrane protein complex;membrane-bounded organelle;mitochondrial inner membrane;mitochondrial membrane;mitochondrial protein-containing complex;mitochondrial respiratory chain complex I;mitochondrion;NADH dehydrogenase complex;organel…	Oxidative phosphorylation;Parkinson's disease	3D-structure;Electrontransport;Membrane;Mitochondrion;Mitochondrioninnermembrane;NAD;Referenceproteome;Respiratorychain;Translocase;Transmembrane;Transmembranehelix;Transport;Ubiquinone	0.308359	0.0129636	0.424477	-0.0191449	-0.0400884	-0.00126591	-0.0222094	-0.0413543	0.656401	0.0246815	0.863806	P03899	NU3M_MOUSE	mt-Nd3	NADH-ubiquinone oxidoreductase chain 3
0.857224	0.801451	0.906078	0.860421	0.870972	0.778668	0.838418	0.865681	0.867491	0.864395	0.828817	0.873419	0.857762	0.815075	0.808573	0.86767	0.861199	0.831924	0.806051	0.846768				aerobic electron transport chain;aerobic respiration;aromatic compound biosynthetic process;ATP biosynthetic process;ATP metabolic process;biosynthetic process;carbohydrate derivative biosynthetic process;carbohydrate derivative metabolic process;cellular aromatic compound metabolic process;cellular biosynthetic process;cellular component assembly;cellular component organization;cellular componen…	active transmembrane transporter activity;catalytic activity;electron transfer activity;NAD(P)H dehydrogenase (quinone) activity;NADH dehydrogenase (quinone) activity;NADH dehydrogenase (ubiquinone) activity;NADH dehydrogenase activity;oxidoreductase activity;oxidoreductase activity, acting on NAD(P)H;oxidoreductase activity, acting on NAD(P)H, quinone or similar compound as acceptor;oxidoreducti…	catalytic complex;cellular anatomical entity;inner mitochondrial membrane protein complex;intracellular membrane-bounded organelle;intracellular organelle;membrane;membrane protein complex;membrane-bounded organelle;mitochondrial inner membrane;mitochondrial membrane;mitochondrial protein-containing complex;mitochondrial respiratory chain complex I;mitochondrion;NADH dehydrogenase complex;organel…	Oxidative phosphorylation;Parkinson's disease	3D-structure;Electrontransport;Membrane;Mitochondrion;Mitochondrioninnermembrane;NAD;Referenceproteome;Respiratorychain;Translocase;Transmembrane;Transmembranehelix;Transport;Ubiquinone	0.546115	0.609799	0.445701	0.00138236	0.0051578	-0.0216646	-0.0178892	-0.0165069	0.812413	0.679103	0.87921	P03921	NU5M_MOUSE	Mtnd5	NADH-ubiquinone oxidoreductase chain 5
1.01858	1.02057	1.03646	1.0371	1.02781	1.02492	0.998837	1.00641	1.03088	1.12251	0.995196	1.02115	1.02983	1.02102	1.05451	0.968375	1.01828	1.00878	1.02509	1.00067				aromatic compound biosynthetic process;ATP biosynthetic process;ATP metabolic process;biosynthetic process;carbohydrate derivative biosynthetic process;carbohydrate derivative metabolic process;cellular aromatic compound metabolic process;cellular biosynthetic process;cellular metabolic process;cellular nitrogen compound biosynthetic process;cellular nitrogen compound metabolic process;cellular p…	inorganic cation transmembrane transporter activity;inorganic molecular entity transmembrane transporter activity;monoatomic cation transmembrane transporter activity;monoatomic ion transmembrane transporter activity;proton transmembrane transporter activity;transmembrane transporter activity;transporter activity	ATPase complex;catalytic complex;cellular anatomical entity;inner mitochondrial membrane protein complex;intracellular membrane-bounded organelle;intracellular organelle;membrane protein complex;membrane-bounded organelle;mitochondrial protein-containing complex;mitochondrial proton-transporting ATP synthase complex;mitochondrial proton-transporting ATP synthase complex, coupling factor F(o);mito…	Alzheimer's disease;Huntington's disease;Oxidative phosphorylation;Parkinson's disease	Acetylation;ATPsynthesis;CF(0);Directproteinsequencing;Hydrogeniontransport;Iontransport;Membrane;Mitochondrion;Referenceproteome;Transmembrane;Transmembranehelix;Transport	0.058841	0.893294	0.368599	-0.0364655	-0.0110241	-0.0128433	0.0125982	-0.0238673	0.338947	0.920348	0.85094	P03930	ATP8_MOUSE	Mtatp8	ATP synthase protein 8
0.892087	0.911514	0.909245	0.827181	0.978562	0.848131	0.871097	0.88179	0.81254	0.894417	0.851415	0.878504	0.846893	0.843984	0.869273	0.909243	0.802468	0.860119	0.879077	0.836993				activation of immune response;biological process involved in interspecies interaction between organisms;biological regulation;cell surface receptor signaling pathway;cellular process;complement activation;complement activation, alternative pathway;defense response;defense response to other organism;humoral immune response;immune effector process;immune response;immune system process;innate immune…	catalytic activity;catalytic activity, acting on a protein;endopeptidase activity;hydrolase activity;peptidase activity;serine hydrolase activity;serine-type endopeptidase activity;serine-type peptidase activity	cellular anatomical entity;extracellular space	Complement and coagulation cascades;Staphylococcus aureus infection	3D-structure;Alternativesplicing;Complementalternatepathway;Disulfidebond;Glycoprotein;Hydrolase;Immunity;Innateimmunity;Protease;Referenceproteome;Secreted;Serineprotease;Signal;Zymogen	0.142107	0.2538	0.220148	-0.00650107	0.00419045	-0.0503283	-0.0396367	-0.0461378	0.471858	0.328973	0.75318	P03953	CFAD_MOUSE	Cfd	Complement factor D
0.972356	0.897222	1.02238	0.884003	1.08575	1.00646	0.86125	0.926568	0.999471	0.923393	1.07345	1.12636	0.925227	1.06485	1.22966	0.88327	0.92755	1.18497	1.03878	0.990224				activation of immune response;anatomical structure development;biological process involved in interspecies interaction between organisms;biological regulation;cellular component assembly;cellular component organization;cellular component organization or biogenesis;cellular process;complement activation;complement activation, lectin pathway;cytoskeleton organization;defense response;defense respon…	binding;carbohydrate binding;protein binding;protein dimerization activity;protein heterodimerization activity;structural constituent of skin epidermis;structural molecule activity	cellular anatomical entity;collagen-containing extracellular matrix;cornified envelope;cytoplasm;external encapsulating structure;extracellular matrix;intermediate filament;keratin filament;membrane;plasma membrane;polymeric cytoskeletal fiber;supramolecular complex;supramolecular fiber;supramolecular polymer		Cellmembrane;Citrullination;Coiledcoil;Cytoplasm;Directproteinsequencing;Diseasevariant;Intermediatefilament;Keratin;Membrane;Methylation;Phosphoprotein;Referenceproteome	0.411775	0.138571	0.763221	-0.0522007	0.0565215	-0.0239068	0.0848154	0.0326147	0.72716	0.197974	0.95628	P04104	K2C1_MOUSE	Krt1	Keratin, type II cytoskeletal 1
1.02183	0.969004	1.01234	0.978624	1.02809	0.952393	0.949151	0.977741	0.973386	1.01675	1.04158	1.02663	1.00945	1.024	1.02853	1.06751	1.02216	0.991857	1.04204	1.01024		+		biological process involved in interspecies interaction between organisms;biological regulation;brown fat cell differentiation;carboxylic acid metabolic process;carboxylic acid transport;cell differentiation;cellular developmental process;cellular lipid metabolic process;cellular metabolic process;cellular process;cellular response to chemical stimulus;cellular response to cytokine stimulus;cellu…	anion binding;binding;carboxylic acid binding;fatty acid binding;hormone receptor binding;ion binding;lipid binding;lipid transporter activity;long-chain fatty acid binding;long-chain fatty acid transporter activity;monocarboxylic acid binding;organic acid binding;protein binding;signaling receptor binding;small molecule binding;transporter activity	cellular anatomical entity;cytoplasm;cytosol;intracellular membrane-bounded organelle;intracellular organelle;membrane-bounded organelle;nucleoplasm;nucleus;organelle	PPAR signaling pathway	3D-structure;Acetylation;Cytoplasm;Directproteinsequencing;Lipid-binding;Nucleus;Phosphoprotein;Referenceproteome;Transport	0.123733	0.000670286	0.0512513	0.00227047	0.0635918	-0.0388086	0.0225127	0.0247832	0.447971	0.00176427	0.679457	P04117	FABP4_MOUSE	Fabp4	Fatty acid-binding protein, adipocyte
0.803983	0.942801	0.866804	0.857506	0.947015	0.932748	0.90207	0.911581	0.87299	0.994189	0.934312	0.947061	0.932945	0.914091	0.905881	0.968812	0.795947	0.917266	0.915816	0.917578				activation of immune response;B cell activation;B cell proliferation;biological process involved in interspecies interaction between organisms;biological regulation;cell activation;cell population proliferation;cellular process;complement activation;complement activation, alternative pathway;defense response;defense response to other organism;humoral immune response;immune effector process;immune…	catalytic activity;catalytic activity, acting on a protein;endopeptidase activity;hydrolase activity;peptidase activity;serine hydrolase activity;serine-type endopeptidase activity;serine-type peptidase activity	catalytic complex;cellular anatomical entity;classical-complement-pathway C3/C5 convertase complex;membrane;plasma membrane;protein-containing complex		Cleavageonpairofbasicresidues;Complementalternatepathway;Disulfidebond;Glycoprotein;Hydrolase;Immunity;Innateimmunity;Protease;Referenceproteome;Repeat;Secreted;Serineprotease;Signal;Sushi;Zymogen	0.671346	0.201989	0.219523	-0.0349961	-0.00176359	0.0212256	0.0544581	0.019462	0.88547	0.272595	0.753904	P04186	CFAB_MOUSE	Cfb	Complement factor B
0.999021	0.909659	0.975832	0.953688	1.09073	0.895173	0.939294	0.965233	0.951434	0.960653	0.944264	0.973234	0.902553	0.920393	0.828746	0.954519	0.903954	0.859849	0.928352	0.965568				anatomical structure development;bicarbonate transport;biological regulation;blood coagulation;cell development;cellular component organization;cellular component organization or biogenesis;cellular developmental process;cellular homeostasis;cellular localization;cellular macromolecule localization;cellular process;chemical homeostasis;chloride transmembrane transport;chloride transport;coagulati…	actin binding;active monoatomic ion transmembrane transporter activity;active transmembrane transporter activity;ankyrin binding;antiporter activity;bicarbonate transmembrane transporter activity;bicarbonate:monoatomic anion antiporter activity;binding;chloride transmembrane transporter activity;chloride:bicarbonate antiporter activity;cytoskeletal protein binding;enzyme binding;hemoglobin bindin…	anchoring junction;ankyrin-1 complex;basolateral plasma membrane;cell junction;cell surface;cell-cell contact zone;cell-cell junction;cellular anatomical entity;cortical cytoskeleton;cytoplasmic side of membrane;cytoplasmic side of plasma membrane;cytoskeleton;intercalated disc;intracellular non-membrane-bounded organelle;intracellular organelle;membrane;membrane protein complex;non-membrane-boun…	Collecting duct acid secretion	Acetylation;Alternativesplicing;Anionexchange;Cellmembrane;Directproteinsequencing;Glycoprotein;Iontransport;Lipoprotein;Membrane;Palmitate;Phosphoprotein;Referenceproteome;Transmembrane;Transmembranehelix;Transport	0.362216	0.0830623	0.30593	0.000807973	-0.015335	-0.0480035	-0.0641464	-0.0633384	0.699974	0.127565	0.822045	P04919	B3AT_MOUSE	Slc4a1	Band 3 anion transport protein
0.975105	0.970408	0.937604	0.952876	0.965849	0.951723	0.929739	0.914901	0.927278	0.844981	0.884228	0.834448	0.950997	0.872816	0.830926	0.831156	0.876022	0.849171	0.861942	0.852734		+		aerobic respiration;behavior;biological regulation;carbohydrate homeostasis;cellular metabolic process;cellular process;cellular respiration;cellular response to chemical stimulus;cellular response to lipid;cellular response to organic substance;cellular response to stimulus;chemical homeostasis;circadian behavior;circadian rhythm;energy derivation by oxidation of organic compounds;energy reserve…	binding;catalytic activity;catalytic activity, acting on a protein;insulin receptor activity;kinase activity;molecular transducer activity;odorant binding;pheromone binding;phosphotransferase activity, alcohol group as acceptor;protein kinase activity;protein tyrosine kinase activity;protein-hormone receptor activity;signaling receptor activity;small molecule binding;transferase activity;transfer…	cellular anatomical entity;cytosol;extracellular space;intracellular membrane-bounded organelle;intracellular organelle;membrane-bounded organelle;nucleus;organelle		Disulfidebond;Glycoprotein;Pheromone-binding;Referenceproteome;Secreted;Signal;Transport	0.095269	5.81806e-06	0.591848	-0.0155273	-0.076705	-0.0294583	-0.090636	-0.106163	0.408005	2.69665e-05	0.915967	P04939	MUP3_MOUSE	Mup3	Major urinary protein 3
1.13542	1.06554	1.14389	1.08616	1.14627	1.05489	1.05814	1.06445	1.07954	1.15013	1.15536	1.13014	1.10278	1.13778	1.14909	1.14001	1.11611	1.119	1.13369	1.12095		+		ADP catabolic process;ADP metabolic process;aldehyde biosynthetic process;aromatic compound biosynthetic process;aromatic compound catabolic process;ATP biosynthetic process;ATP metabolic process;binding of sperm to zona pellucida;biological regulation;biosynthetic process;canonical glycolysis;carbohydrate catabolic process;carbohydrate derivative biosynthetic process;carbohydrate derivative cata…	aldehyde-lyase activity;binding;carbohydrate binding;carbon-carbon lyase activity;catalytic activity;cytoskeletal protein binding;enzyme binding;fructose binding;fructose-bisphosphate aldolase activity;identical protein binding;lyase activity;monosaccharide binding;protease binding;protein binding;small molecule binding	actin cytoskeleton;cellular anatomical entity;chromatin;cytoplasm;cytoskeleton;cytosol;extracellular exosome;extracellular membrane-bounded organelle;extracellular organelle;extracellular space;extracellular vesicle;heterochromatin;intracellular non-membrane-bounded organelle;intracellular organelle;M band;membrane;membrane-bounded organelle;myelin sheath;non-membrane-bounded organelle;organelle;…	Carbon fixation in photosynthetic organisms;Fructose and mannose metabolism;Glycolysis / Gluconeogenesis;Pentose phosphate pathway	Acetylation;Cytoplasm;Directproteinsequencing;Glycolysis;Hydroxylation;Isopeptidebond;Lyase;Phosphoprotein;Referenceproteome;Schiffbase;Ublconjugation	0.0115	0.00127915	0.0701237	-0.0115929	0.0617015	-0.0512007	0.0220937	0.0105008	0.172787	0.00312933	0.722474	P05064	ALDOA_MOUSE	Aldoa	Fructose-bisphosphate aldolase A
1.23767	1.23909	1.24552	1.25329	1.24261	1.22862	1.23459	1.23569	1.23718	1.21493	1.19719	1.20177	1.2147	1.19251	1.19786	1.19226	1.2041	1.21394	1.20624	1.17615		+		2-oxoglutarate metabolic process;alcohol biosynthetic process;alcohol metabolic process;alditol biosynthetic process;alditol metabolic process;alpha-amino acid biosynthetic process;alpha-amino acid catabolic process;alpha-amino acid metabolic process;amide metabolic process;amino acid biosynthetic process;amino acid catabolic process;amino acid metabolic process;aspartate biosynthetic process;asp…	anion binding;binding;carbon-carbon lyase activity;carboxylic acid binding;carboxy-lyase activity;catalytic activity;heterocyclic compound binding;ion binding;L-aspartate:2-oxoglutarate aminotransferase activity;L-cysteine transaminase activity;lyase activity;organic acid binding;organic cyclic compound binding;phosphatidylserine decarboxylase activity;pyridoxal phosphate binding;small molecule b…	axon terminus;cellular anatomical entity;cytoplasm;cytosol;neuron projection terminus;presynapse	Alanine, aspartate and glutamate metabolism;Arginine and proline metabolism;Cysteine and methionine metabolism;Phenylalanine metabolism;Phenylalanine, tyrosine and tryptophan biosynthesis;Tyrosine metabolism	Amino-acidbiosynthesis;Aminotransferase;Cytoplasm;Directproteinsequencing;Phosphoprotein;Pyridoxalphosphate;Referenceproteome;Transferase	0.11692	1.68046e-07	0.573527	-0.0046216	-0.0354853	-0.00961252	-0.0404762	-0.0450978	0.435552	1.28384e-06	0.912682	P05201	AATC_MOUSE	Got1	Aspartate aminotransferase, cytoplasmic
1.27277	1.26968	1.26635	1.27032	1.27221	1.25845	1.26108	1.27304	1.27303	1.23131	1.22467	1.23388	1.24255	1.22847	1.2338	1.23455	1.23669	1.23655	1.23558	1.23716		+		2-oxoglutarate metabolic process;alpha-amino acid biosynthetic process;alpha-amino acid catabolic process;alpha-amino acid metabolic process;amide metabolic process;amino acid biosynthetic process;amino acid catabolic process;amino acid metabolic process;aspartate biosynthetic process;aspartate catabolic process;aspartate family amino acid biosynthetic process;aspartate family amino acid cataboli…	amino acid binding;anion binding;binding;carboxylic acid binding;catalytic activity;enzyme binding;heterocyclic compound binding;identical protein binding;ion binding;kynurenine aminotransferase activity;kynurenine-oxoglutarate transaminase activity;L-aspartate:2-oxoglutarate aminotransferase activity;lipid binding;organic acid binding;organic cyclic compound binding;phospholipid binding;protein …	cell surface;cellular anatomical entity;intracellular membrane-bounded organelle;intracellular organelle;intracellular organelle lumen;membrane;membrane-bounded organelle;membrane-enclosed lumen;mitochondrial inner membrane;mitochondrial matrix;mitochondrial membrane;mitochondrion;myelin sheath;organelle;organelle inner membrane;organelle lumen;organelle membrane;perikaryon;plasma membrane;protei…	Alanine, aspartate and glutamate metabolism;Arginine and proline metabolism;Cysteine and methionine metabolism;Fat digestion and absorption;Phenylalanine metabolism;Phenylalanine, tyrosine and tryptophan biosynthesis;Tyrosine metabolism	3D-structure;Acetylation;Aminotransferase;Cellmembrane;Directproteinsequencing;Lipidtransport;Membrane;Methylation;Mitochondrion;Nitration;Phosphoprotein;Pyridoxalphosphate;Referenceproteome;Transferase;Transitpeptide;Transport	0.976098	4.86262e-11	0.110966	0.0036584	-0.0302928	-0.00386605	-0.0378173	-0.0341589	0.997114	2.43536e-09	0.717105	P05202	AATM_MOUSE	Got2	Aspartate aminotransferase, mitochondrial
1.24836	1.2459	1.24301	1.2273	1.24816	1.22119	1.26124	1.25558	1.26106	1.27473	1.2821	1.32675	1.31258	1.30391	1.28934	1.3606	1.31869	1.25802	1.29322	1.29167		+		apoptotic process;apoptotic signaling pathway;biological regulation;cell death;cell surface receptor signaling pathway;cellular component organization;cellular component organization or biogenesis;cellular localization;cellular macromolecule localization;cellular process;cytokine-mediated signaling pathway;cytoskeleton organization;epithelial cell apoptotic process;establishment of localization;e…	binding;protein binding;scaffold protein binding;structural molecule activity	cell periphery;cellular anatomical entity;centriolar satellite;cytoplasm;cytoskeleton;cytosol;external side of plasma membrane;extracellular space;intermediate filament;intracellular non-membrane-bounded organelle;intracellular organelle;keratin filament;microtubule organizing center;non-membrane-bounded organelle;nuclear matrix;nucleolus;organelle;perinuclear region of cytoplasm;polymeric cytosk…		Acetylation;Coiledcoil;Cytoplasm;Glycoprotein;Intermediatefilament;Isopeptidebond;Keratin;Methylation;Nucleus;Phosphoprotein;Referenceproteome;Ublconjugation	0.5116	9.84878e-05	0.944818	0.00620641	0.0546741	0.0072224	0.0556901	0.0618965	0.795186	0.000327626	0.977342	P05784	K1C18_MOUSE	Krt18	Keratin, type I cytoskeletal 18
1.16225	1.03518	1.18898	1.06505	1.18593	1.0185	1.05306	1.01245	1.04849	1.09541	1.07992	1.10324	0.992491	1.11182	1.08273	1.09454	1.09993	1.07118	1.10195	1.09617				cardiac muscle contraction;multicellular organismal process;muscle contraction;muscle system process;striated muscle contraction;system process	binding;calcium ion binding;cation binding;ion binding;metal ion binding;structural constituent of muscle;structural molecule activity	cellular anatomical entity;contractile fiber;intracellular non-membrane-bounded organelle;intracellular organelle;myofibril;myosin complex;myosin II complex;non-membrane-bounded organelle;organelle;protein-containing complex;supramolecular complex;supramolecular fiber;supramolecular polymer		3D-structure;Acetylation;Alternativesplicing;Methylation;Motorprotein;Muscleprotein;Myosin;Phosphoprotein;Referenceproteome;Repeat	0.110615	0.958932	0.0156532	0.0151484	0.0596273	-0.0943528	-0.0498738	-0.0347255	0.427978	0.970232	0.553386	P05977	MYL1_MOUSE	Myl1	Myosin light chain 1/3, skeletal muscle isoform
1.33777	1.33268	1.32731	1.3326	1.33235	1.35853	1.35217	1.35599	1.35142	1.32011	1.32397	1.31011	1.32013	1.30927	1.30916	1.31236	1.32221	1.33023	1.32551	1.31671	+	+		biological regulation;biosynthetic process;carbohydrate catabolic process;carbohydrate metabolic process;carboxylic acid biosynthetic process;carboxylic acid catabolic process;carboxylic acid metabolic process;catabolic process;cell communication;cellular aromatic compound metabolic process;cellular biosynthetic process;cellular catabolic process;cellular metabolic process;cellular nitrogen compo…	adenyl nucleotide binding;binding;catalytic activity;enzyme binding;heterocyclic compound binding;identical protein binding;kinase binding;lactate dehydrogenase activity;L-lactate dehydrogenase activity;NAD binding;nucleoside phosphate binding;nucleotide binding;organic cyclic compound binding;oxidoreductase activity;oxidoreductase activity, acting on CH-OH group of donors;oxidoreductase activity…	catalytic complex;cellular anatomical entity;cytosol;intracellular membrane-bounded organelle;intracellular organelle;membrane-bounded organelle;mitochondrion;organelle;oxidoreductase complex;protein-containing complex;sperm fibrous sheath	Cysteine and methionine metabolism;Glycolysis / Gluconeogenesis;Propanoate metabolism;Pyruvate metabolism	Acetylation;Cytoplasm;Directproteinsequencing;Isopeptidebond;NAD;Oxidoreductase;Phosphoprotein;Referenceproteome;Ublconjugation	0.000109983	5.4196e-08	0.00625313	0.00595013	-0.0331225	0.021986	-0.0170867	-0.0111365	0.0283284	4.96017e-07	0.41757	P06151	LDHA_MOUSE	Ldha	L-lactate dehydrogenase A chain
1.08244	1.04177	1.06689	1.04585	1.08775	1.03373	1.05851	1.06011	1.06702	1.08376	1.09594	1.06021	1.07178	1.09954	1.09093	1.06953	1.07299	1.11025	1.0762	1.11325		+		acylglycerol homeostasis;alcohol metabolic process;anatomical structure development;axon development;axon regeneration;biological process involved in interspecies interaction between organisms;biological regulation;catabolic process;cell adhesion;cell projection organization;cell-cell adhesion;cellular catabolic process;cellular component assembly;cellular component organization;cellular componen…	antioxidant activity;binding;cation binding;cholesterol transfer activity;copper ion binding;enzyme activator activity;enzyme regulator activity;identical protein binding;ion binding;lipid binding;lipid transfer activity;lipid transporter activity;metal ion binding;molecular function activator activity;molecular function regulator activity;phosphatidylcholine binding;phosphatidylcholine-sterol O-…	cell junction;cell surface;cellular anatomical entity;chylomicron;cytosol;extracellular region;extracellular space;high-density lipoprotein particle;lipoprotein particle;plasma lipoprotein particle;protein-containing complex;protein-lipid complex;synapse;triglyceride-rich plasma lipoprotein particle;very-low-density lipoprotein particle	Fat digestion and absorption;Vitamin digestion and absorption	Chylomicron;Directproteinsequencing;HDL;Lipidtransport;Referenceproteome;Repeat;Secreted;Signal;Transport	0.842338	0.00702743	0.381936	0.00474909	0.0336017	-0.0101016	0.018751	0.0235001	0.94921	0.0142046	0.857573	P06728	APOA4_MOUSE	Apoa4	Apolipoprotein A-IV
1.09433	1.09547	1.10815	1.09223	1.0922	1.09089	1.09993	1.08799	1.10688	1.12083	1.10861	1.10151	1.10188	1.11457	1.1114	1.12192	1.10928	1.11059	1.11352	1.13001		+		ADP catabolic process;ADP metabolic process;anatomical structure development;anatomical structure formation involved in morphogenesis;aromatic compound catabolic process;ATP metabolic process;behavior;biological regulation;biosynthetic process;canonical glycolysis;carbohydrate biosynthetic process;carbohydrate catabolic process;carbohydrate derivative catabolic process;carbohydrate derivative met…	binding;carbohydrate binding;carbohydrate derivative binding;catalytic activity;cytokine activity;enzyme binding;glucose-6-phosphate isomerase activity;growth factor activity;intramolecular oxidoreductase activity;intramolecular oxidoreductase activity, interconverting aldoses and ketoses;isomerase activity;molecular function activator activity;molecular function regulator activity;monosaccharide…	bounding membrane of organelle;cell projection membrane;cellular anatomical entity;ciliary membrane;cytosol;extracellular space;membrane;myelin sheath;organelle membrane;plasma membrane;plasma membrane region	Amino sugar and nucleotide sugar metabolism;Glycolysis / Gluconeogenesis;Pentose phosphate pathway;Starch and sucrose metabolism	3D-structure;Acetylation;Cytokine;Cytoplasm;Directproteinsequencing;Gluconeogenesis;Glycolysis;Growthfactor;Isomerase;Phosphoprotein;Referenceproteome;Secreted;Ublconjugation	0.257641	0.000233792	0.317354	0.00726501	0.0206448	-5.60999e-05	0.0133237	0.0205887	0.608019	0.000691029	0.830463	P06745	G6PI_MOUSE	Gpi	Glucose-6-phosphate isomerase
1.04055	1.05816	1.01887	1.06822	1.01062	1.05582	1.08389	1.04271	1.09996	0.991077	1.02345	0.9762	0.988663	0.982816	1.0122	0.99358	0.965255	0.992842	1.03553	1.05352		+		biological regulation;carboxylic acid metabolic process;cellular aromatic compound metabolic process;cellular component assembly;cellular component organization;cellular component organization or biogenesis;cellular metabolic process;cellular nitrogen compound metabolic process;cellular process;dicarboxylic acid metabolic process;heterocycle metabolic process;malate metabolic process;metabolic pr…	adenyl nucleotide binding;binding;carbon-carbon lyase activity;carboxy-lyase activity;catalytic activity;cation binding;heterocyclic compound binding;identical protein binding;ion binding;lyase activity;magnesium ion binding;malate dehydrogenase (decarboxylating) (NAD+) activity;malate dehydrogenase (decarboxylating) (NADP+) activity;malate dehydrogenase activity;malic enzyme activity;manganese i…	cellular anatomical entity;cytoplasm;cytosol;intracellular membrane-bounded organelle;intracellular organelle;membrane-bounded organelle;mitochondrion;organelle	Carbon fixation in photosynthetic organisms;Pyruvate metabolism	Acetylation;Cytoplasm;Directproteinsequencing;Metal-binding;NADP;Oxidoreductase;Phosphoprotein;Referenceproteome	0.106316	0.000492716	0.440402	0.0124115	-0.0624496	0.031314	-0.0435471	-0.0311356	0.421293	0.00133189	0.875464	P06801	MAOX_MOUSE	Me1	NADP-dependent malic enzyme
0.839658	0.835289	0.871525	0.822282	0.84309	0.854114	0.867353	0.855679	0.863392	0.834096	0.824098	0.788203	0.814546	0.809237	0.752181	0.825117	0.831147	0.816321	0.822606	0.820321		+		3'-phosphoadenosine 5'-phosphosulfate metabolic process;adipose tissue development;ADP catabolic process;ADP metabolic process;adult behavior;adult locomotory behavior;adult walking behavior;alcohol metabolic process;anatomical structure development;anatomical structure formation involved in morphogenesis;anatomical structure homeostasis;anatomical structure morphogenesis;animal organ development…	3',5'-cyclic-AMP phosphodiesterase activity;3',5'-cyclic-nucleotide phosphodiesterase activity;adenyl nucleotide binding;adenyl ribonucleotide binding;anion binding;ATP binding;ATP diphosphatase activity;binding;calcium ion binding;carbohydrate binding;carbohydrate derivative binding;cargo receptor activity;catalytic activity;cation binding;coenzyme A diphosphatase activity;cyclic-GMP-AMP hydrola…	apical dendrite;basal dendrite;basolateral plasma membrane;cell body;cell projection;cell surface;cellular anatomical entity;dendrite;extracellular region;extracellular space;membrane;neuron projection;neuronal cell body;plasma membrane;plasma membrane bounded cell projection;plasma membrane region	Nicotinate and nicotinamide metabolism;Pantothenate and CoA biosynthesis;Purine metabolism;Riboflavin metabolism;Starch and sucrose metabolism	3D-structure;Alternativesplicing;Biomineralization;Calcium;Cellmembrane;Directproteinsequencing;Diseasevariant;Disulfidebond;Glycoprotein;Hydrolase;Membrane;Metal-binding;Phosphoprotein;Referenceproteome;Repeat;Secreted;Signal-anchor;Transmembrane;Transmembranehelix;Zinc	0.0509202	0.000487691	0.917898	0.0193757	-0.037032	0.0177658	-0.038642	-0.0192662	0.333851	0.00132227	0.971797	P06802	ENPP1_MOUSE	Enpp1	Ectonucleotide pyrophosphatase/phosphodiesterase family member 1
0.939059	0.937661	0.944684	0.938544	0.953299	0.956725	0.952313	0.960068	0.944288	0.951971	0.966215	0.952275	0.953505	0.957934	0.954933	0.970005	0.935643	0.979994	0.991247	0.97122		+		activation of immune response;activation of membrane attack complex;anatomical structure development;anatomical structure formation involved in morphogenesis;angiogenesis;animal organ development;ATP metabolic process;biological process involved in interspecies interaction between organisms;biological regulation;biosynthetic process;carbohydrate derivative metabolic process;cell adhesion;cell dev…	binding;carbohydrate derivative binding;complement binding;complement component C3b binding;glycosaminoglycan binding;heparan sulfate proteoglycan binding;heparin binding;identical protein binding;opsonin binding;protein binding;proteoglycan binding;sulfur compound binding	axon;catalytic complex;cell body;cell projection;cellular anatomical entity;endopeptidase complex;external side of plasma membrane;extracellular region;extracellular space;intracellular membrane-bounded organelle;intracellular organelle;membrane-bounded organelle;mitochondrion;neuron projection;neuronal cell body;organelle;other organism part;peptidase complex;plasma membrane bounded cell project…	Complement and coagulation cascades;Staphylococcus aureus infection	3D-structure;Complementalternatepathway;Disulfidebond;Glycoprotein;Immunity;Innateimmunity;Phosphoprotein;Referenceproteome;Repeat;Secreted;Signal;Sulfation;Sushi	0.0316355	0.0121558	0.793675	0.0134831	0.0162734	0.0106988	0.013489	0.0269722	0.258095	0.0233406	0.960399	P06909	CFAH_MOUSE	Cfh	Complement factor H
1.0732	1.05562	1.08568	1.05939	1.11893	1.048	1.07871	1.0525	1.07169	1.08978	1.07809	1.07949	1.06087	1.07063	1.07379	1.08352	1.0595	1.05559	1.06926	1.08336				cellular aromatic compound metabolic process;cellular metabolic process;cellular nitrogen compound metabolic process;cellular process;heterocycle metabolic process;metabolic process;nitrogen compound metabolic process;nucleobase metabolic process;nucleobase-containing compound metabolic process;nucleobase-containing small molecule metabolic process;organic cyclic compound metabolic process;organi…	binding;hormone activity;hormone binding;identical protein binding;molecular function activator activity;molecular function regulator activity;protein binding;protein-containing complex binding;receptor ligand activity;signaling receptor activator activity;signaling receptor binding;signaling receptor regulator activity;thyroid hormone binding	cellular anatomical entity;extracellular space;protein-containing complex		3D-structure;Gamma-carboxyglutamicacid;Glycoprotein;Hormone;Phosphoprotein;Referenceproteome;Secreted;Signal;Sulfation;Thyroidhormone;Transport	0.20062	0.837406	0.487997	-0.00519458	0.00752228	-0.0158395	-0.00312267	-0.00831726	0.548888	0.874257	0.896901	P07309	TTHY_MOUSE	Ttr	Transthyretin
1.13655	1.02159	1.18016	1.04311	1.17606	1.00833	0.990645	0.972543	1.02169	0.907055	1.01623	0.984985	0.927306	1.01206	1.04664	1.07353	0.923461	0.925358	0.932871	0.951111		+		biosynthetic process;cellular metabolic process;cellular modified amino acid biosynthetic process;cellular modified amino acid metabolic process;cellular process;metabolic process;nitrogen compound metabolic process;organic substance biosynthetic process;organic substance metabolic process;organonitrogen compound biosynthetic process;organonitrogen compound metabolic process;organophosphate biosy…	adenyl nucleotide binding;adenyl ribonucleotide binding;anion binding;ATP binding;binding;carbohydrate derivative binding;catalytic activity;creatine kinase activity;heterocyclic compound binding;ion binding;kinase activity;nucleoside phosphate binding;nucleotide binding;organic cyclic compound binding;phosphotransferase activity, nitrogenous group as acceptor;purine nucleotide binding;purine rib…	cellular anatomical entity;cytoplasm;extracellular space	Arginine and proline metabolism	ATP-binding;Cytoplasm;Kinase;Nucleotide-binding;Phosphoprotein;Referenceproteome;Transferase	0.0283871	0.00396047	0.100614	-0.0211141	-0.0370364	-0.113193	-0.129115	-0.150229	0.250891	0.0085723	0.719866	P07310	KCRM_MOUSE	Ckm	Creatine kinase M-type
1.02846	0.998449	1.01032	1.0047	1.00557	1.02373	0.994034	1.01061	1.00767	1.15116	1.13526	1.12578	1.09317	1.15658	1.1407	1.14576	1.13776	1.11893	1.12871	1.13585		+		anatomical structure development;anatomical structure formation involved in morphogenesis;angiogenesis;aromatic compound biosynthetic process;biological regulation;biosynthetic process;body fluid secretion;bone cell development;cell development;cellular aromatic compound metabolic process;cellular biosynthetic process;cellular component assembly;cellular component organization;cellular component …	anion binding;binding;bone sialoprotein binding;calcium channel activity;calcium ion binding;calcium ion transmembrane transporter activity;calcium-dependent phospholipid binding;calcium-dependent protein binding;cation binding;channel activity;cytoskeletal protein binding;endopeptidase inhibitor activity;endopeptidase regulator activity;enzyme binding;enzyme inhibitor activity;enzyme regulator a…	AnxA2-p11 complex;basement membrane;basolateral plasma membrane;bounding membrane of organelle;cell cortex;cell projection;cell surface;cellular anatomical entity;collagen-containing extracellular matrix;cornified envelope;cytoplasm;cytoplasmic vesicle;cytoplasmic vesicle membrane;cytosol;early endosome;endosome;endosome membrane;external encapsulating structure;extracellular exosome;extracellula…		3D-structure;Acetylation;Annexin;Basementmembrane;Calcium;Calcium/phospholipid-binding;Extracellularmatrix;Isopeptidebond;Phosphoprotein;Referenceproteome;Repeat;Secreted;Ublconjugation	0.9077	6.91546e-12	0.861134	-0.00037092	0.124389	-0.000486618	0.124274	0.123903	0.971842	8.90612e-10	0.963167	P07356	ANXA2_MOUSE	Anxa2	Annexin A2
1.40245	1.37967	1.41002	1.38833	1.47939	1.31096	1.37045	1.37084	1.36759	1.4018	1.40983	1.40472	1.38173	1.39591	1.39202	1.40279	1.36987	1.37414	1.40412	1.40281				biological regulation;cell communication;cellular process;cellular response to external stimulus;cellular response to extracellular stimulus;cellular response to nutrient levels;cellular response to starvation;cellular response to stimulus;cellular response to stress;localization;maintenance of location;maintenance of location in cell;maintenance of mitochondrion location;maintenance of organelle…	anion binding;binding;carboxylic acid binding;cation binding;DNA binding;enterobactin binding;enzyme binding;exogenous protein binding;fatty acid binding;heterocyclic compound binding;identical protein binding;ion binding;lipid binding;macrolide binding;metal ion binding;modified amino acid binding;monocarboxylic acid binding;nucleic acid binding;organic acid binding;organic cyclic compound bindi…	basement membrane;cellular anatomical entity;collagen-containing extracellular matrix;cytoplasm;endoplasmic reticulum;external encapsulating structure;extracellular exosome;extracellular matrix;extracellular membrane-bounded organelle;extracellular organelle;extracellular region;extracellular space;extracellular vesicle;Golgi apparatus;intracellular membrane-bounded organelle;intracellular organe…		Calcium;Cleavageonpairofbasicresidues;Copper;Directproteinsequencing;Disulfidebond;Lipid-binding;Metal-binding;Methylation;Phosphoprotein;Referenceproteome;Repeat;Secreted;Signal;Zinc	0.0215903	0.503275	0.0460773	-0.00692446	0.0357883	-0.0570152	-0.0143024	-0.0212269	0.222442	0.583165	0.704045	P07724	ALBU_MOUSE	Alb	Albumin
1.09101	1.08282	1.11073	1.08234	1.14704	1.06966	1.08856	1.07529	1.0812	1.09508	1.10405	1.07279	1.07587	1.07862	1.08509	1.07991	1.0732	1.05447	1.08548	1.09149				acute inflammatory response;acute-phase response;defense response;glycosylation;inflammatory response;macromolecule glycosylation;macromolecule metabolic process;macromolecule modification;metabolic process;nitrogen compound metabolic process;organic substance metabolic process;organonitrogen compound metabolic process;primary metabolic process;protein glycosylation;protein metabolic process;prot…	binding;endopeptidase inhibitor activity;endopeptidase regulator activity;enzyme binding;enzyme inhibitor activity;enzyme regulator activity;identical protein binding;molecular function inhibitor activity;molecular function regulator activity;peptidase inhibitor activity;peptidase regulator activity;protease binding;protein binding;serine-type endopeptidase inhibitor activity	cellular anatomical entity;collagen-containing extracellular matrix;endoplasmic reticulum;external encapsulating structure;extracellular matrix;extracellular region;extracellular space;Golgi apparatus;intracellular membrane-bounded organelle;intracellular organelle;membrane-bounded organelle;organelle	Complement and coagulation cascades	Acutephase;Glycoprotein;Proteaseinhibitor;Referenceproteome;Secreted;Serineproteaseinhibitor;Signal	0.0615673	0.188341	0.324838	-0.00833981	-0.00176784	-0.0241078	-0.0175358	-0.0258756	0.347981	0.258039	0.835497	P07758	A1AT1_MOUSE	Serpina1a	Alpha-1-antitrypsin 1-1
1.13302	1.13778	1.15743	1.13379	1.18032	1.12162	1.13466	1.10762	1.11012	1.10343	1.13269	1.05615	1.10072	1.09707	1.10378	1.06629	1.09697	1.13394	1.12231	1.10658		+		response to chemical;response to cytokine;response to endogenous stimulus;response to hormone;response to nitrogen compound;response to organic substance;response to organonitrogen compound;response to oxygen-containing compound;response to peptide;response to peptide hormone;response to stimulus	endopeptidase inhibitor activity;endopeptidase regulator activity;enzyme inhibitor activity;enzyme regulator activity;molecular function inhibitor activity;molecular function regulator activity;peptidase inhibitor activity;peptidase regulator activity;serine-type endopeptidase inhibitor activity	cellular anatomical entity;collagen-containing extracellular matrix;external encapsulating structure;extracellular matrix;extracellular space		Directproteinsequencing;Glycoprotein;Proteaseinhibitor;Referenceproteome;Secreted;Serineproteaseinhibitor;Signal	0.313921	0.00406824	0.0891633	0.00624344	-0.0132876	-0.0299614	-0.0494924	-0.043249	0.665099	0.00875302	0.744266	P07759	SPA3K_MOUSE	Serpina3k	Serine protease inhibitor A3K
1.14005	1.14535	1.15337	1.15361	1.14509	1.15337	1.15579	1.14862	1.16371	1.15417	1.14517	1.14323	1.14045	1.1441	1.13843	1.14426	1.14501	1.1463	1.14494	1.15137		+		activation of immune response;activation of innate immune response;anatomical structure morphogenesis;apoptotic process;aromatic compound biosynthetic process;axon extension;axonogenesis;biological process involved in interspecies interaction between organisms;biological regulation;biosynthetic process;cardiac muscle cell apoptotic process;cell death;cell growth;cell migration;cell motility;cell …	adenyl deoxyribonucleotide binding;adenyl nucleotide binding;adenyl ribonucleotide binding;anion binding;ATP binding;ATP hydrolysis activity;ATP-dependent activity;ATP-dependent protein folding chaperone;binding;carbohydrate derivative binding;catalytic activity;CTP binding;cytoskeletal protein binding;dATP binding;deoxyribonucleotide binding;disordered domain specific binding;DNA polymerase bind…	9+2 motile cilium;apical plasma membrane;axonal growth cone;basolateral plasma membrane;brush border membrane;cell body;cell projection;cell projection membrane;cell surface;cellular anatomical entity;cilium;collagen-containing extracellular matrix;cytoplasm;cytoplasmic vesicle;cytosol;dendrite terminus;dendritic growth cone;external encapsulating structure;extracellular matrix;growth cone;intrac…	Antigen processing and presentation;NOD-like receptor signaling pathway;Pathways in cancer;Plant-pathogen interaction;Progesterone-mediated oocyte maturation;Prostate cancer;Protein processing in endoplasmic reticulum	3D-structure;Acetylation;ATP-binding;Cellmembrane;Chaperone;Cytoplasm;Directproteinsequencing;Hydrolase;Membrane;Mitochondrion;Nucleotide-binding;Nucleus;Phosphoprotein;Referenceproteome;S-nitrosylation;Stressresponse;Ublconjugation	0.0660516	0.0260182	0.241263	0.00211812	-0.00899647	0.00787727	-0.00323733	-0.00111921	0.35656	0.0453684	0.776781	P07901	HS90A_MOUSE	Hsp90aa1	Heat shock protein HSP 90-alpha
1.12983	1.13826	1.13637	1.14413	1.12958	1.13594	1.1441	1.15198	1.15539	1.1499	1.1447	1.13135	1.13549	1.13391	1.13677	1.13459	1.14773	1.14041	1.15001	1.14105				biological regulation;blood coagulation, fibrin clot formation;cell adhesion;cell-cell adhesion;cellular process;cellular response to stimulus;cellular response to stress;chaperone-mediated protein folding;homotypic cell-cell adhesion;macromolecule metabolic process;metabolic process;nitrogen compound metabolic process;organic substance metabolic process;organonitrogen compound metabolic process;…	binding;catalytic activity;catalytic activity, acting on a protein;cell adhesion molecule binding;disulfide oxidoreductase activity;integrin binding;intramolecular oxidoreductase activity;intramolecular oxidoreductase activity, transposing S-S bonds;isomerase activity;oxidoreductase activity;oxidoreductase activity, acting on a sulfur group of donors;protein binding;protein disulfide isomerase ac…	cell surface;cellular anatomical entity;cytoplasmic vesicle;endoplasmic reticulum;endoplasmic reticulum chaperone complex;endoplasmic reticulum lumen;endoplasmic reticulum protein-containing complex;extracellular space;intracellular membrane-bounded organelle;intracellular organelle;intracellular organelle lumen;intracellular vesicle;melanosome;membrane-bounded organelle;membrane-enclosed lumen;o…	Protein processing in endoplasmic reticulum;Vibrio cholerae infection	3D-structure;Acetylation;Disulfidebond;Endoplasmicreticulum;Glycoprotein;Isomerase;Redox-activecenter;Referenceproteome;Repeat;Signal	0.0340022	0.979202	0.274342	0.00407234	-0.00409283	0.0112158	0.00305058	0.00712292	0.27007	0.983018	0.812216	P08003	PDIA4_MOUSE	Pdia4	Protein disulfide-isomerase A4
0.901984	0.908942	0.889621	0.874873	0.906386	0.907283	0.903176	0.874788	0.90549	0.961595	0.955619	0.942733	0.951339	0.952215	0.956516	0.95294	0.978211	0.954878	0.946548	0.944764		+		adenine biosynthetic process;adenine metabolic process;adenine salvage;AMP biosynthetic process;AMP metabolic process;AMP salvage;aromatic compound biosynthetic process;behavior;biological regulation;biosynthetic process;body fluid secretion;carbohydrate derivative biosynthetic process;carbohydrate derivative metabolic process;cellular aromatic compound metabolic process;cellular biosynthetic pro…	adenine binding;adenine phosphoribosyltransferase activity;adenyl nucleotide binding;adenyl ribonucleotide binding;AMP binding;anion binding;binding;carbohydrate derivative binding;catalytic activity;cation binding;glycosyltransferase activity;heterocyclic compound binding;ion binding;nucleobase binding;nucleoside phosphate binding;nucleotide binding;organic cyclic compound binding;pentosyltransf…	cellular anatomical entity;cytoplasm;cytosol;nucleoplasm	Purine metabolism	Acetylation;Cytoplasm;Glycosyltransferase;Phosphoprotein;Purinesalvage;Referenceproteome;Transferase	0.67692	1.66042e-08	0.900091	0.00213237	0.0577843	0.00132295	0.0569749	0.0591073	0.886338	1.89477e-07	0.970613	P08030	APT_MOUSE	Aprt	Adenine phosphoribosyltransferase
0.918378	0.956277	0.971134	0.90416	0.936724	0.938683	0.95914	0.938447	0.934669	0.919277	0.932182	0.919701	0.921549	0.898938	0.906657	0.933432	0.921306	0.939942	0.936361	0.936667				adaptive immune response;adaptive immune response based on somatic recombination of immune receptors built from immunoglobulin superfamily domains;anatomical structure development;antigen processing and presentation;antigen processing and presentation of exogenous antigen;antigen processing and presentation of exogenous peptide antigen;antigen processing and presentation of exogenous peptide anti…	amide binding;amyloid-beta binding;binding;IgG binding;IgG receptor activity;immune receptor activity;immunoglobulin binding;immunoglobulin receptor activity;low-affinity IgG receptor activity;molecular transducer activity;peptide binding;protein-containing complex binding;signaling receptor activity;transmembrane signaling receptor activity	cell body;cell projection;cell surface;cellular anatomical entity;cytoplasmic vesicle;cytoskeleton;dendritic spine;endosome;external side of plasma membrane;extracellular region;Golgi apparatus;intracellular membrane-bounded organelle;intracellular non-membrane-bounded organelle;intracellular organelle;intracellular vesicle;membrane;membrane-bounded organelle;neuron projection;neuron spine;non-me…	Fc gamma R-mediated phagocytosis;ko05152;Measles;Osteoclast differentiation;Phagosome;Staphylococcus aureus infection;Systemic lupus erythematosus	Alternativesplicing;Cellmembrane;Cytoplasm;Cytoskeleton;Directproteinsequencing;Disulfidebond;Glycoprotein;IgG-bindingprotein;Immunoglobulindomain;Membrane;Phosphoprotein;Receptor;Referenceproteome;Repeat;Secreted;Signal;Transmembrane;Transmembranehelix	0.128474	0.0493153	0.435269	0.0171575	-0.00919307	0.00540015	-0.0209504	-0.00379293	0.449783	0.0799599	0.87199	P08101	FCGR2_MOUSE	Fcgr2	Low affinity immunoglobulin gamma Fc region receptor II
1.2984	1.3026	1.30552	1.30484	1.29771	1.32479	1.31335	1.31248	1.31223	1.30655	1.30775	1.29931	1.30939	1.3093	1.29926	1.31119	1.31168	1.31367	1.31265	1.3077	+			actin filament bundle assembly;actin filament bundle organization;actin filament organization;actin rod assembly;amide metabolic process;biological regulation;catabolic process;cellular component assembly;cellular component organization;cellular component organization or biogenesis;cellular localization;cellular macromolecule localization;cellular process;cellular response to ATP;cellular respons…	adenyl nucleotide binding;adenyl ribonucleotide binding;anion binding;ATP binding;ATP hydrolysis activity;ATP-dependent activity;ATP-dependent protein folding chaperone;binding;carbohydrate derivative binding;catalytic activity;enzyme binding;heterocyclic compound binding;hydrolase activity;hydrolase activity, acting on acid anhydrides;hydrolase activity, acting on acid anhydrides, in phosphorus-…	cellular anatomical entity;cytoplasmic vesicle;cytosol;endoplasmic reticulum;endoplasmic reticulum chaperone complex;endoplasmic reticulum lumen;endoplasmic reticulum membrane;endoplasmic reticulum protein-containing complex;extracellular region;intracellular membrane-bounded organelle;intracellular organelle;intracellular organelle lumen;intracellular vesicle;melanosome;membrane;membrane-bounded…	NOD-like receptor signaling pathway;Pathways in cancer;Plant-pathogen interaction;Prostate cancer;Protein processing in endoplasmic reticulum	Acetylation;ATP-binding;Calcium;Chaperone;Directproteinsequencing;Disulfidebond;Endoplasmicreticulum;Glycoprotein;Hydroxylation;Nucleotide-binding;Phosphoprotein;Referenceproteome;Sarcoplasmicreticulum;Signal	0.000138467	0.979622	0.0623376	0.00611519	-0.00433587	0.0138988	0.00344778	0.00956297	0.0277395	0.982892	0.71589	P08113	ENPL_MOUSE	Hsp90b1	Endoplasmin
1.16865	1.18631	1.17276	1.16415	1.18508	1.17404	1.17693	1.16478	1.1659	1.20216	1.19943	1.19309	1.18007	1.19638	1.19878	1.17846	1.17941	1.18531	1.18191	1.19386		+		acylglycerol homeostasis;acylglycerol metabolic process;alcohol catabolic process;alcohol metabolic process;AMPA glutamate receptor clustering;amyloid precursor protein metabolic process;anatomical structure development;anatomical structure morphogenesis;artery morphogenesis;behavior;biological process involved in interaction with symbiont;biological process involved in interspecies interaction b…	amide binding;amyloid-beta binding;antioxidant activity;binding;carbohydrate derivative binding;cation binding;cholesterol transfer activity;cytoskeletal protein binding;enzyme activator activity;enzyme binding;enzyme regulator activity;glycosaminoglycan binding;heparan sulfate proteoglycan binding;heparin binding;hydroxyapatite binding;identical protein binding;ion binding;lipid binding;lipid tr…	cell body;cell junction;cell projection;cell surface;cellular anatomical entity;chylomicron;chylomicron remnant;cytoplasmic vesicle;cytosol;dendrite;discoidal high-density lipoprotein particle;endoplasmic reticulum;endosome;envelope;external encapsulating structure;extracellular exosome;extracellular matrix;extracellular membrane-bounded organelle;extracellular organelle;extracellular region;extr…	Alzheimer's disease	3D-structure;Chylomicron;Directproteinsequencing;Endosome;Extracellularmatrix;Glycoprotein;HDL;Heparin-binding;Lipid-binding;Lipidtransport;Oxidation;Phosphoprotein;Referenceproteome;Repeat;Secreted;Signal;Transport;VLDL	0.0316498	0.000203336	0.38856	-0.011193	0.0133787	-0.00497458	0.0195971	0.00840411	0.257048	0.000612046	0.862775	P08226	APOE_MOUSE	Apoe	Apolipoprotein E
1.4029	1.41564	1.4091	1.41324	1.41077	1.41523	1.40825	1.42126	1.40789	1.37459	1.36904	1.36599	1.38444	1.36932	1.37057	1.36146	1.37169	1.38492	1.36799	1.37201		+		action potential;action potential initiation;anatomical structure development;anatomical structure homeostasis;anterograde axonal transport;apoptotic process;auditory receptor cell stereocilium organization;axo-dendritic transport;axonal transport;behavior;biological regulation;biosynthetic process;cell death;cell projection organization;cellular biosynthetic process;cellular component organizati…	antioxidant activity;binding;catalytic activity;cation binding;copper ion binding;enzyme binding;GTPase binding;identical protein binding;ion binding;metal ion binding;oxidoreductase activity;oxidoreductase activity, acting on superoxide radicals as acceptor;phosphatase binding;protein binding;protein phosphatase 2B binding;protein phosphatase binding;protein-folding chaperone binding;small GTPas…	axon cytoplasm;cell body;cellular anatomical entity;cytoplasm;cytoplasmic region;cytoplasmic vesicle;cytosol;dendrite cytoplasm;dense core granule;extracellular region;extracellular space;intracellular membrane-bounded organelle;intracellular organelle;intracellular organelle lumen;intracellular vesicle;lysosome;lytic vacuole;membrane;membrane-bounded organelle;membrane-enclosed lumen;microbody;m…	Amyotrophic lateral sclerosis (ALS);Huntington's disease;Peroxisome;Prion diseases	3D-structure;Acetylation;Antioxidant;Copper;Cytoplasm;Directproteinsequencing;Disulfidebond;Lipoprotein;Metal-binding;Nucleus;Oxidoreductase;Palmitate;Phosphoprotein;Referenceproteome;Zinc	0.876817	5.77299e-10	0.559254	-0.000711179	-0.041541	0.00282429	-0.0380055	-0.0387167	0.962204	1.44565e-08	0.907592	P08228	SODC_MOUSE	Sod1	Superoxide dismutase [Cu-Zn]
1.23466	1.23009	1.2348	1.22808	1.22762	1.21513	1.2125	1.22149	1.23497	1.20776	1.20657	1.21754	1.21953	1.21205	1.21389	1.2083	1.2152	1.2086	1.20897	1.20886		+		aerobic respiration;biosynthetic process;carbohydrate biosynthetic process;carbohydrate metabolic process;carboxylic acid metabolic process;cellular aromatic compound metabolic process;cellular metabolic process;cellular nitrogen compound metabolic process;cellular process;cellular respiration;dicarboxylic acid metabolic process;energy derivation by oxidation of organic compounds;generation of pr…	binding;catalytic activity;identical protein binding;L-malate dehydrogenase activity;malate dehydrogenase (NADP+) activity;malate dehydrogenase activity;oxidoreductase activity;oxidoreductase activity, acting on CH-OH group of donors;oxidoreductase activity, acting on the CH-OH group of donors, NAD or NADP as acceptor;protein binding;protein dimerization activity;protein homodimerization activity…	cellular anatomical entity;cytoplasm;intracellular membrane-bounded organelle;intracellular organelle;intracellular organelle lumen;membrane;membrane-bounded organelle;membrane-enclosed lumen;mitochondrial inner membrane;mitochondrial matrix;mitochondrial membrane;mitochondrion;myelin sheath;organelle;organelle inner membrane;organelle lumen;organelle membrane	Carbon fixation in photosynthetic organisms;Citrate cycle (TCA cycle);Glyoxylate and dicarboxylate metabolism;Pyruvate metabolism	Acetylation;Directproteinsequencing;Glycoprotein;Mitochondrion;NAD;Oxidoreductase;Phosphoprotein;Referenceproteome;Transitpeptide;Tricarboxylicacidcycle	0.0265167	2.36787e-05	0.184649	-0.0029025	-0.0110349	-0.0100279	-0.0181603	-0.0210628	0.240249	9.24083e-05	0.746461	P08249	MDHM_MOUSE	Mdh2	Malate dehydrogenase, mitochondrial
0.939069	0.903619	0.944318	0.957133	0.934765	0.927717	0.918205	0.933826	0.922678	0.973223	0.981099	0.961479	0.964372	0.989944	0.961304	0.951744	0.961219	0.96314	0.991786	0.964613		+		acetylcholine receptor signaling pathway;adenylate cyclase-activating G protein-coupled receptor signaling pathway;adenylate cyclase-inhibiting G protein-coupled receptor signaling pathway;adenylate cyclase-modulating G protein-coupled receptor signaling pathway;biological regulation;cell communication;cell cycle;cell division;cell population proliferation;cell surface receptor signaling pathway;…	anion binding;binding;carbohydrate derivative binding;catalytic activity;cation binding;G protein-coupled receptor binding;G-protein beta/gamma-subunit complex binding;GTP binding;GTPase activity;guanyl nucleotide binding;guanyl ribonucleotide binding;heterocyclic compound binding;hydrolase activity;hydrolase activity, acting on acid anhydrides;hydrolase activity, acting on acid anhydrides, in ph…	catalytic complex;cell body;cell junction;cell projection;cellular anatomical entity;centrosome;cytoplasm;cytoplasmic vesicle;cytosol;dendrite;dense core granule;GTPase complex;heterotrimeric G-protein complex;intracellular membrane-bounded organelle;intracellular organelle;intracellular vesicle;membrane;membrane protein complex;membrane-bounded organelle;microtubule organizing center;midbody;neu…	Axon guidance;Chagas disease (American trypanosomiasis);Chemokine signaling pathway;Gap junction;Gastric acid secretion;Leukocyte transendothelial migration;Long-term depression;Melanogenesis;Progesterone-mediated oocyte maturation;Tight junction;Toxoplasmosis	Cellcycle;Celldivision;Cellmembrane;Cytoplasm;Cytoskeleton;Directproteinsequencing;GTP-binding;Lipoprotein;Magnesium;Membrane;Metal-binding;Myristate;Nucleotide-binding;Palmitate;Referenceproteome;Transducer	0.283777	2.17039e-05	0.714284	-0.00540323	0.040894	-0.0101746	0.0361226	0.0307194	0.630112	8.61941e-05	0.945561	P08752	GNAI2_MOUSE	Gnai2	Guanine nucleotide-binding protein G(i) subunit alpha-2
0.984898	0.979039	0.980243	0.975362	0.98236	0.998007	0.988883	0.98231	0.971187	1.00423	1.00452	0.997791	0.989691	1.00474	1.00017	0.992735	0.987805	0.994273	0.992474	1.00328		+		actin cytoskeleton organization;actin filament-based process;actomyosin structure organization;ameboidal-type cell migration;anatomical structure development;anatomical structure formation involved in morphogenesis;anatomical structure homeostasis;anatomical structure morphogenesis;animal organ development;associative learning;axon extension;basement membrane organization;behavior;bicellular tigh…	actin binding;actinin binding;alpha-actinin binding;binding;cation binding;cell adhesion mediator activity;cell adhesion molecule binding;cell-matrix adhesion mediator activity;chemokine binding;collagen binding;collagen binding involved in cell-matrix adhesion;C-X3-C chemokine binding;cytokine binding;cytoskeletal protein binding;enzyme binding;extracellular matrix binding;fibronectin binding;in…	acrosomal vesicle;actin-based cell projection;adherens junction;anchoring junction;asymmetric synapse;asymmetric, glutamatergic, excitatory synapse;basement membrane;cell junction;cell projection;cell projection membrane;cell surface;cell-cell contact zone;cell-cell junction;cell-substrate junction;cellular anatomical entity;cerebellar climbing fiber to Purkinje cell synapse;collagen-containing e…	Arrhythmogenic right ventricular cardiomyopathy (ARVC);Axon guidance;Bacterial invasion of epithelial cells;Cell adhesion molecules (CAMs);Dilated cardiomyopathy;ECM-receptor interaction;Focal adhesion;Hypertrophic cardiomyopathy (HCM);Leishmaniasis;Leukocyte transendothelial migration;Pathogenic Escherichia coli infection;Pathways in cancer;Phagosome;Regulation of actin cytoskeleton;Shigellosis;…	3D-structure;Acetylation;Alternativesplicing;Calcium;Celladhesion;Celljunction;Cellmembrane;Cellprojection;Disulfidebond;EGF-likedomain;Endosome;Glycoprotein;Integrin;Isopeptidebond;Magnesium;Membrane;Metal-binding;Myogenesis;Phosphoprotein;Receptor;Referenceproteome;Repeat;Signal;Transmembrane;Transmembranehelix;Ublconjugation	0.727575	0.000156414	0.096808	-0.00607586	0.00901756	0.00471641	0.0198098	0.013734	0.902213	0.000488759	0.72727	P09055	ITB1_MOUSE	Itgb1	Integrin beta-1
1.30892	1.30505	1.30566	1.30754	1.30016	1.31977	1.31317	1.31261	1.31507	1.30096	1.3008	1.29353	1.31151	1.29702	1.29844	1.29662	1.31062	1.31547	1.30493	1.30987		+		amide metabolic process;biological regulation;cellular localization;cellular process;cellular response to chemical stimulus;cellular response to cytokine stimulus;cellular response to decreased oxygen levels;cellular response to hypoxia;cellular response to interleukin-7;cellular response to organic substance;cellular response to oxygen levels;cellular response to stimulus;cellular response to st…	2-oxoglutarate-dependent dioxygenase activity;actin binding;binding;catalytic activity;catalytic activity, acting on a protein;cell adhesion molecule binding;cytoskeletal protein binding;dioxygenase activity;disulfide oxidoreductase activity;enzyme binding;integrin binding;intramolecular oxidoreductase activity;intramolecular oxidoreductase activity, transposing S-S bonds;isomerase activity;oxido…	catalytic complex;cell projection;cellular anatomical entity;cytoplasmic vesicle;cytoskeleton;cytosol;endoplasmic reticulum;endoplasmic reticulum chaperone complex;endoplasmic reticulum lumen;endoplasmic reticulum protein-containing complex;endoplasmic reticulum-Golgi intermediate compartment;external side of plasma membrane;intracellular membrane-bounded organelle;intracellular non-membrane-boun…	Protein processing in endoplasmic reticulum	Acetylation;Cellmembrane;Chaperone;Disulfidebond;Endoplasmicreticulum;Isomerase;Membrane;Phosphoprotein;Redox-activecenter;Referenceproteome;Repeat;Signal	0.00378362	0.0219764	0.605835	0.00712736	-0.0076515	0.0096875	-0.00509136	0.002036	0.113698	0.0389994	0.921012	P09103	PDIA1_MOUSE	P4hb	Protein disulfide-isomerase
1.06668	1.07256	1.07166	1.07789	1.06768	1.09364	1.08348	1.06814	1.07478	1.11556	1.1106	1.08951	1.07893	1.09983	1.09125	1.08956	1.10293	1.07944	1.09929	1.10256		+		anatomical structure formation involved in morphogenesis;angiogenesis;biological regulation;cellular process;cellular response to biotic stimulus;cellular response to chemical stimulus;cellular response to cytokine stimulus;cellular response to endogenous stimulus;cellular response to epidermal growth factor stimulus;cellular response to growth factor stimulus;cellular response to leukemia inhibi…	binding;calcium ion binding;cation binding;DNA binding;DNA topoisomerase binding;enzyme binding;ErbB-4 class receptor binding;extracellular matrix binding;histone binding;identical protein binding;insulin receptor substrate binding;ion binding;laminin binding;metal ion binding;mRNA 5'-UTR binding;mRNA binding;nucleic acid binding;organic cyclic compound binding;PH domain binding;protein binding;p…	cell cortex;cell surface;cellular anatomical entity;chromosome;cornified envelope;cytoplasm;cytoplasmic ribonucleoprotein granule;dense fibrillar component;fibrillar center;intracellular membrane-bounded organelle;intracellular non-membrane-bounded organelle;intracellular organelle;membrane;membrane-bounded organelle;non-membrane-bounded organelle;nuclear protein-containing complex;nucleolus;nucl…	Pathogenic Escherichia coli infection	Acetylation;Cytoplasm;Directproteinsequencing;DNA-binding;Isopeptidebond;Methylation;Nucleus;Phosphoprotein;Referenceproteome;Repeat;RNA-binding;Ublconjugation	0.600328	0.000421655	0.245187	-0.00285796	0.0147457	0.00871763	0.0263213	0.0234633	0.846942	0.00116781	0.778297	P09405	NUCL_MOUSE	Ncl	Nucleolin
1.22179	1.20982	1.21052	1.21657	1.20812	1.20099	1.2113	1.21029	1.21701	1.20523	1.21135	1.20768	1.2181	1.20748	1.19997	1.21462	1.20722	1.20761	1.20882	1.20424				ADP catabolic process;ADP metabolic process;aromatic compound catabolic process;ATP metabolic process;biological regulation;biosynthetic process;canonical glycolysis;carbohydrate biosynthetic process;carbohydrate catabolic process;carbohydrate derivative catabolic process;carbohydrate derivative metabolic process;carbohydrate metabolic process;carboxylic acid metabolic process;catabolic process;c…	adenyl nucleotide binding;adenyl ribonucleotide binding;ADP binding;anion binding;ATP binding;binding;carbohydrate derivative binding;catalytic activity;catalytic activity, acting on a protein;disulfide oxidoreductase activity;heterocyclic compound binding;ion binding;kinase activity;nucleoside phosphate binding;nucleotide binding;organic cyclic compound binding;oxidoreductase activity;oxidoreduc…	cellular anatomical entity;cytoplasm;cytosol;extracellular space;membrane;membrane microdomain;membrane raft	Carbon fixation in photosynthetic organisms;Glycolysis / Gluconeogenesis	3D-structure;Acetylation;ATP-binding;Cytoplasm;Directproteinsequencing;Glycolysis;Hydroxylation;Kinase;Nucleotide-binding;Phosphoprotein;Referenceproteome;Transferase	0.56649	0.193234	0.480305	0.000203415	-0.00139356	-0.00346419	-0.00506117	-0.00485775	0.822368	0.262944	0.892773	P09411	PGK1_MOUSE	Pgk1	Phosphoglycerate kinase 1
1.12567	1.13684	1.13296	1.11434	1.1148	1.1434	1.17078	1.16203	1.16931	1.12894	1.14349	1.1276	1.1213	1.12057	1.12459	1.11566	1.1273	1.13885	1.14101	1.13419		+		biological regulation;cellular process;establishment of localization;immune response;immune system process;intracellular sequestering of iron ion;iron ion transport;localization;maintenance of location;maintenance of location in cell;metal ion transport;monoatomic cation transport;monoatomic ion transport;negative regulation of biological process;negative regulation of cell population proliferati…	binding;catalytic activity;cation binding;ferric iron binding;ferrous iron binding;ferroxidase activity;identical protein binding;ion binding;iron ion binding;iron ion sequestering activity;metal ion binding;metal ion sequestering activity;molecular sequestering activity;oxidoreductase activity;oxidoreductase activity, acting on metal ions;oxidoreductase activity, acting on metal ions, oxygen as …	autolysosome;autophagosome;cellular anatomical entity;cytoplasm;endocytic vesicle lumen;extracellular region;intracellular membrane-bounded organelle;intracellular organelle;intracellular organelle lumen;lysosome;lytic vacuole;membrane-bounded organelle;membrane-enclosed lumen;mitochondrion;organelle;organelle lumen;secondary lysosome;vacuole	Mineral absorption;Porphyrin and chlorophyll metabolism	3D-structure;Acetylation;Cytoplasm;Directproteinsequencing;Iron;Ironstorage;Metal-binding;Oxidoreductase;Referenceproteome	0.00108122	0.0213105	0.00264545	0.00365597	-0.0299776	0.0364578	0.00282427	0.00648024	0.0609202	0.0380802	0.298109	P09528	FRIH_MOUSE	Fth1	Ferritin heavy chain
1.30592	1.31342	1.30497	1.30089	1.29535	1.303	1.3006	1.30704	1.30617	1.2693	1.27039	1.26061	1.27699	1.26007	1.26973	1.26887	1.2864	1.27984	1.2777	1.2773		+		acetylcholine-mediated vasodilation involved in regulation of systemic arterial blood pressure;anatomical structure development;animal organ development;apoptotic mitochondrial changes;apoptotic signaling pathway;behavior;biological regulation;biosynthetic process;blood vessel diameter maintenance;cell development;cell differentiation;cellular biosynthetic process;cellular component assembly;cell…	antioxidant activity;binding;catalytic activity;cation binding;DNA binding;enzyme binding;identical protein binding;ion binding;manganese ion binding;metal ion binding;nucleic acid binding;organic cyclic compound binding;oxidoreductase activity;oxidoreductase activity, acting on superoxide radicals as acceptor;oxygen binding;protein binding;small molecule binding;superoxide dismutase activity;tra…	cellular anatomical entity;intracellular membrane-bounded organelle;intracellular non-membrane-bounded organelle;intracellular organelle;intracellular organelle lumen;membrane;membrane-bounded organelle;membrane-enclosed lumen;mitochondrial inner membrane;mitochondrial matrix;mitochondrial membrane;mitochondrial nucleoid;mitochondrion;myelin sheath;non-membrane-bounded organelle;nucleoid;organell…	Huntington's disease;Peroxisome	Acetylation;Directproteinsequencing;Manganese;Metal-binding;Mitochondrion;Nitration;Oxidoreductase;Referenceproteome;Transitpeptide;Ublconjugation	0.0647023	2.61398e-09	0.079627	0.0101709	-0.0261819	9.08971e-05	-0.0362618	-0.026091	0.35351	4.36389e-08	0.728768	P09671	SODM_MOUSE	Sod2	Superoxide dismutase [Mn], mitochondrial
1.20993	1.19565	1.19113	1.19685	1.25781	1.19241	1.21487	1.19464	1.17891	1.15358	1.1988	1.18058	1.14972	1.16704	1.17967	1.18962	1.16189	1.19827	1.18724	1.19465		+		acylglycerol catabolic process;acylglycerol metabolic process;alcohol metabolic process;anatomical structure development;animal organ development;animal organ regeneration;biological regulation;biosynthetic process;catabolic process;cellular biosynthetic process;cellular catabolic process;cellular component assembly;cellular component organization;cellular component organization or biogenesis;cel…	alcohol binding;apolipoprotein receptor binding;binding;cation binding;cholesterol binding;cholesterol transfer activity;enzyme activator activity;enzyme binding;enzyme inhibitor activity;enzyme regulator activity;heat shock protein binding;high-density lipoprotein particle binding;high-density lipoprotein particle receptor binding;identical protein binding;ion binding;lipase inhibitor activity;l…	cellular anatomical entity;chylomicron;cytosol;extracellular region;extracellular space;high-density lipoprotein particle;lipoprotein particle;plasma lipoprotein particle;protein-containing complex;protein-lipid complex;spherical high-density lipoprotein particle;triglyceride-rich plasma lipoprotein particle;very-low-density lipoprotein particle	PPAR signaling pathway	Amyloid;Cleavageonpairofbasicresidues;Directproteinsequencing;Diseasevariant;HDL;Lipidtransport;Oxidation;Referenceproteome;Secreted;Signal;Transport	0.901256	0.01141	0.113136	0.0147687	-0.00887339	-0.0150695	-0.0387116	-0.0239429	0.970128	0.0220969	0.715732	P09813	APOA2_MOUSE	Apoa2	Apolipoprotein A-II
1.43173	1.4285	1.41436	1.40444	1.42139	1.43257	1.43468	1.44159	1.43433	1.43961	1.44388	1.44955	1.43301	1.44831	1.4504	1.44375	1.44228	1.43795	1.44962	1.44162		+		biological regulation;cellular component organization;cellular component organization or biogenesis;cellular process;cellular response to chemical stimulus;cellular response to endogenous stimulus;cellular response to estradiol stimulus;cellular response to hormone stimulus;cellular response to insulin stimulus;cellular response to lipid;cellular response to nitrogen compound;cellular response to…	binding;chromatin binding;chromatin DNA binding;cis-regulatory region sequence-specific DNA binding;core promoter sequence-specific DNA binding;DNA binding;double-stranded DNA binding;molecular adaptor activity;nucleic acid binding;nucleosomal DNA binding;nucleosome binding;organic cyclic compound binding;protein binding;protein dimerization activity;protein heterodimerization activity;protein-co…	cellular anatomical entity;chromatin;euchromatin;heterochromatin;intracellular membrane-bounded organelle;intracellular organelle;membrane-bounded organelle;nucleosome;nucleus;organelle;protein-containing complex;protein-DNA complex	Systemic lupus erythematosus	3D-structure;Acetylation;Chromosome;Developmentalprotein;DNA-binding;Isopeptidebond;Methylation;Nucleosomecore;Nucleus;Referenceproteome;Ublconjugation	0.0584133	0.000106941	0.0205044	-0.00108388	0.00725208	0.0157061	0.0240421	0.0229582	0.339739	0.000352496	0.606056	P0C0S6;Q3THW5	H2AV_MOUSE;H2AZ_MOUSE	H2az1;H2az2	Histone H2A.Z
0.976577	0.989721	1.00379	0.994022	0.996656	0.966197	0.912594	0.982363	0.989784	0.971473	0.972952	0.950978	0.987223	0.937168	0.99816	0.93564	0.932023	0.924626	0.93932	0.954091		+		aerobic respiration;aromatic compound biosynthetic process;ATP biosynthetic process;ATP metabolic process;biosynthetic process;carbohydrate derivative biosynthetic process;carbohydrate derivative metabolic process;cellular aromatic compound metabolic process;cellular biosynthetic process;cellular component assembly;cellular component organization;cellular component organization or biogenesis;cell…		catalytic complex;cellular anatomical entity;inner mitochondrial membrane protein complex;intracellular membrane-bounded organelle;intracellular organelle;membrane;membrane protein complex;membrane-bounded organelle;mitochondrial inner membrane;mitochondrial membrane;mitochondrial protein-containing complex;mitochondrial respiratory chain complex I;mitochondrion;NADH dehydrogenase complex;nuclear…		3D-structure;Electrontransport;Membrane;Mitochondrion;Mitochondrioninnermembrane;Referenceproteome;Respiratorychain;Transmembrane;Transmembranehelix;Transport	0.00432679	0.0208958	0.868199	-0.0325194	-0.0255948	-0.0294183	-0.0224936	-0.055013	0.1182	0.0373761	0.960935	P0DN34	NDUB1_MOUSE	Ndufb1	NADH dehydrogenase [ubiquinone] 1 beta subcomplex subunit 1
1.2122	1.22156	1.20003	1.21001	1.20134	1.21841	1.22068	1.20891	1.20814	1.22001	1.23447	1.22858	1.22915	1.24273	1.22748	1.22461	1.22787	1.23548	1.23479	1.2218		+		autophagosome membrane docking;biological regulation;cell cycle G2/M phase transition;cell cycle phase transition;cell cycle process;cellular component organization;cellular component organization or biogenesis;cellular process;cellular response to chemical stimulus;cellular response to cytokine stimulus;cellular response to interferon-beta;cellular response to organic substance;cellular response…	adenylate cyclase activator activity;adenylate cyclase binding;adenylate cyclase regulator activity;binding;calcium channel inhibitor activity;calcium channel regulator activity;calcium ion binding;calcium-dependent protein binding;cation binding;channel inhibitor activity;channel regulator activity;cyclase activator activity;cyclase regulator activity;cytoskeletal protein binding;enzyme activato…	calcium channel complex;catalytic complex;cation channel complex;cellular anatomical entity;centrosome;cytoplasm;cytosol;growth cone;membrane;membrane protein complex;membrane-bounded organelle;microtubule;microtubule organizing center;monoatomic ion channel complex;myelin sheath;nucleoplasm;organelle;plasma membrane protein complex;polymeric cytoskeletal fiber;potassium channel complex;protein-c…	Alzheimer's disease;Calcium signaling pathway;Gastric acid secretion;Glioma;GnRH signaling pathway;Insulin signaling pathway;ko05152;Long-term potentiation;Melanogenesis;Neurotrophin signaling pathway;Olfactory transduction;Oocyte meiosis;Phosphatidylinositol signaling system;Phototransduction;Phototransduction - fly;Plant-pathogen interaction;Salivary secretion;Vascular smooth muscle contraction	3D-structure;Acetylation;Calcium;Cellprojection;Cilium;Cytoplasm;Cytoskeleton;Directproteinsequencing;Flagellum;Isopeptidebond;Metal-binding;Methylation;Phosphoprotein;Referenceproteome;Repeat;Ublconjugation	0.633657	4.21069e-05	0.343514	-0.00149214	0.014878	0.00500339	0.0213735	0.0198814	0.868809	0.000154936	0.833588	P0DP26;P0DP27;P0DP28	CALM1_MOUSE;CALM2_MOUSE;CALM3_MOUSE	Calm1;Calm2;Calm3	Calmodulin-1
0.893757	0.906898	0.889112	0.893662	0.880254	0.894341	0.936818	0.900071	0.931116	1.02327	1.0236	1.01574	0.977547	1.02242	1.00769	1.00947	1.01174	1.02231	1.0315	1.00554		+		actin cytoskeleton organization;actin filament-based process;adaptive immune response;alpha-beta T cell activation;alpha-beta T cell differentiation;amide transport;anatomical structure development;animal organ development;apoptotic cell clearance;arachidonate transport;arachidonic acid secretion;biological process involved in interspecies interaction between organisms;biological regulation;carbo…	annealing activity;ATP-dependent activity;ATP-dependent activity, acting on DNA;binding;calcium ion binding;calcium-dependent phospholipid binding;calcium-dependent protein binding;catalytic activity;catalytic activity, acting on a nucleic acid;catalytic activity, acting on DNA;cation binding;DNA binding;DNA helicase activity;DNA/DNA annealing activity;double-stranded DNA helicase activity;enzyme…	actin filament;apical plasma membrane;basolateral plasma membrane;bounding membrane of organelle;cell projection;cell surface;cellular anatomical entity;cilium;collagen-containing extracellular matrix;cornified envelope;cytoplasm;cytoplasmic vesicle;cytoplasmic vesicle membrane;cytosol;early endosome membrane;endosome;endosome membrane;external encapsulating structure;extracellular exosome;extrac…		Acetylation;Adaptiveimmunity;Annexin;Calcium;Calcium/phospholipid-binding;Cellmembrane;Cellprojection;Cilium;Cytoplasm;Cytoplasmicvesicle;Disulfidebond;Endosome;Immunity;Inflammatoryresponse;Innateimmunity;Isopeptidebond;Membrane;Metal-binding;Nucleus;PhospholipaseA2inhibitor;Phosphoprotein;Referenceproteome;Repeat;Secreted;Ublconjugation	0.0634906	2.8647e-11	0.200351	0.00440004	0.100525	0.0228501	0.118975	0.123375	0.350072	2.24567e-09	0.757302	P10107	ANXA1_MOUSE	Anxa1	Annexin A1
1.42193	1.41095	1.39679	1.40486	1.40483	1.41958	1.4201	1.40064	1.41284	1.4153	1.41407	1.39944	1.40745	1.402	1.40495	1.41437	1.41785	1.42352	1.41676	1.41937				amide biosynthetic process;amide metabolic process;biological process involved in interaction with symbiont;biological process involved in interspecies interaction between organisms;biological process involved in symbiotic interaction;biological regulation;biosynthetic process;cellular biosynthetic process;cellular metabolic process;cellular nitrogen compound biosynthetic process;cellular nitroge…	anion binding;binding;calmodulin binding;carbohydrate derivative binding;catalytic activity;enzyme binding;GTP binding;GTPase activity;guanyl nucleotide binding;guanyl ribonucleotide binding;heterocyclic compound binding;hydrolase activity;hydrolase activity, acting on acid anhydrides;hydrolase activity, acting on acid anhydrides, in phosphorus-containing anhydrides;identical protein binding;ion …	cell projection membrane;cellular anatomical entity;cortical actin cytoskeleton;cortical cytoskeleton;cytoplasm;cytoskeleton;cytosol;cytosolic ribosome;intracellular membrane-bounded organelle;intracellular non-membrane-bounded organelle;intracellular organelle;leading edge membrane;membrane;membrane-bounded organelle;myelin sheath;non-membrane-bounded organelle;nucleolus;nucleus;organelle;plasma…	RNA transport	Acetylation;Cellmembrane;Cytoplasm;Directproteinsequencing;Elongationfactor;GTP-binding;Hydrolase;Isopeptidebond;Membrane;Methylation;Nucleotide-binding;Nucleus;Phosphoprotein;Proteinbiosynthesis;Referenceproteome;Ublconjugation	0.0180583	0.548965	0.394214	0.0111698	0.00508285	0.00541933	-0.000667659	0.0105022	0.208712	0.62447	0.861536	P10126	EF1A1_MOUSE	Eef1a1	Elongation factor 1-alpha 1
1.08984	1.09469	1.09556	1.0934	1.08958	1.07787	1.08364	1.08758	1.08705	1.06268	1.0637	1.0611	1.05906	1.05844	1.05031	1.06398	1.06527	1.05253	1.0707	1.06575		+		aromatic compound biosynthetic process;biological regulation;biosynthetic process;cellular aromatic compound metabolic process;cellular biosynthetic process;cellular component assembly;cellular component organization;cellular component organization or biogenesis;cellular metabolic process;cellular nitrogen compound biosynthetic process;cellular nitrogen compound metabolic process;cellular process…	binding;carbon-oxygen lyase activity;catalytic activity;cation binding;hydro-lyase activity;identical protein binding;ion binding;lyase activity;metal ion binding;porphobilinogen synthase activity;proteasome core complex binding;protein binding;protein-containing complex binding;transition metal ion binding;zinc ion binding	cellular anatomical entity;cytosol;extracellular space	Porphyrin and chlorophyll metabolism	3D-structure;Allostericenzyme;Hemebiosynthesis;Lyase;Metal-binding;Phosphoprotein;Porphyrinbiosynthesis;Referenceproteome;Zinc	0.455531	1.16054e-09	0.00975711	0.00443123	-0.020387	-0.00858095	-0.0333992	-0.028968	0.761188	2.46171e-08	0.462949	P10518	HEM2_MOUSE	Alad	Delta-aminolevulinic acid dehydratase
1.05963	1.07824	1.09053	1.11175	1.08156	1.02462	1.04586	1.08936	1.07543	1.13768	1.12164	1.11323	1.10954	1.12955	1.14986	1.11967	1.106	1.08351	1.12333	1.09528		+		anatomical structure development;apoptotic process;biological process involved in interaction with host;biological process involved in interspecies interaction between organisms;biological process involved in symbiotic interaction;biological regulation;catabolic process;cell death;cell differentiation;cellular aromatic compound metabolic process;cellular developmental process;cellular metabolic p…	amide binding;binding;carbohydrate derivative binding;catalytic activity;catalytic activity, acting on a protein;collagen binding;cysteine-type endopeptidase activity;cysteine-type peptidase activity;endopeptidase activity;hydrolase activity;kininogen binding;peptidase activity;peptide binding;protein binding;protein self-association;protein-containing complex binding;proteoglycan binding	apical plasma membrane;cell surface;cellular anatomical entity;collagen-containing extracellular matrix;cytoplasmic vesicle;external encapsulating structure;external side of plasma membrane;extracellular matrix;extracellular region;extracellular space;intracellular membrane-bounded organelle;intracellular organelle;intracellular vesicle;lysosome;lytic vacuole;melanosome;membrane;membrane-bounded …	Antigen processing and presentation;Lysosome	Acetylation;Cellmembrane;Disulfidebond;Glycoprotein;Hydrolase;Lysosome;Membrane;Protease;Referenceproteome;Secreted;Signal;Thiolprotease;Zymogen	0.0209225	0.000138702	0.813539	-0.0213576	0.0467434	-0.0255238	0.0425772	0.0212195	0.219321	0.000439507	0.961213	P10605	CATB_MOUSE	Ctsb	Cathepsin B
1.01426	0.987205	0.989506	1.00824	0.999878	0.994023	0.982042	0.994225	1.00128	0.966163	0.958736	0.962127	0.979948	0.972589	0.922681	0.959883	0.952442	0.976531	0.974491	0.963441		+		cellular metabolic process;cellular process;cellular response to chemical stimulus;cellular response to cytokine stimulus;cellular response to leukemia inhibitory factor;cellular response to organic substance;cellular response to stimulus;cytoplasmic translational initiation;metabolic process;response to chemical;response to cytokine;response to leukemia inhibitory factor;response to organic subs…	adenyl nucleotide binding;adenyl ribonucleotide binding;anion binding;ATP binding;ATP hydrolysis activity;ATP-dependent activity;ATP-dependent activity, acting on RNA;binding;carbohydrate derivative binding;catalytic activity;catalytic activity, acting on a nucleic acid;catalytic activity, acting on RNA;helicase activity;heterocyclic compound binding;hydrolase activity;hydrolase activity, acting …	cellular anatomical entity;eukaryotic translation initiation factor 4F complex;intracellular protein-containing complex;perinuclear region of cytoplasm;protein-containing complex;RNA cap binding complex	RNA transport	Alternativesplicing;ATP-binding;Helicase;Hydrolase;Initiationfactor;Nucleotide-binding;Phosphoprotein;Proteinbiosynthesis;Referenceproteome;RNA-binding	0.911854	5.68831e-05	0.359854	0.00498347	-0.0275353	-0.00692548	-0.0394443	-0.0344608	0.972249	0.000200705	0.842618	P10630	IF4A2_MOUSE	Eif4a2	Eukaryotic initiation factor 4A-II
1.29611	1.30319	1.30168	1.30599	1.29925	1.28848	1.30568	1.30849	1.30946	1.29382	1.30039	1.30518	1.30642	1.31037	1.31348	1.30517	1.29721	1.2999	1.30734	1.30773				biological regulation;cell redox homeostasis;cellular detoxification;cellular detoxification of hydrogen peroxide;cellular homeostasis;cellular metabolic process;cellular oxidant detoxification;cellular process;detoxification;detoxification of hydrogen peroxide;detoxification of inorganic compound;homeostatic process;hydrogen peroxide metabolic process;localization;maintenance of location;mainten…	binding;catalytic activity;catalytic activity, acting on a protein;disulfide oxidoreductase activity;enzyme binding;identical protein binding;oxidoreductase activity;oxidoreductase activity, acting on a sulfur group of donors;oxidoreductase activity, acting on a sulfur group of donors, NAD(P) as acceptor;protein binding;protein dimerization activity;protein homodimerization activity;protein-disul…	axon;cell body;cell projection;cellular anatomical entity;cytoplasm;cytosol;dendrite;extracellular region;intracellular membrane-bounded organelle;intracellular organelle;membrane-bounded organelle;mitochondrion;neuron projection;neuronal cell body;nucleoplasm;nucleus;organelle;plasma membrane bounded cell projection		Acetylation;Activator;Cytoplasm;Disulfidebond;Electrontransport;Nucleus;Redox-activecenter;Referenceproteome;Secreted;S-nitrosylation;Transcription;Transcriptionregulation;Transport	0.997243	0.457242	0.588851	-0.00147539	0.000443268	0.0017833	0.00370195	0.00222657	0.999461	0.542373	0.91763	P10639	THIO_MOUSE	Txn	Thioredoxin
1.01773	0.978958	0.982335	0.98567	0.959476	0.928896	0.964583	0.962083	0.999419	1.16252	1.07563	1.15452	1.08284	1.15085	1.17141	1.12531	1.13337	1.13532	1.1045	1.2133		+		biological process involved in interspecies interaction between organisms;cellular metabolic process;cellular process;glutathione metabolic process;metabolic process;organic substance metabolic process;response to bacterium;response to biotic stimulus;response to chemical;response to external biotic stimulus;response to external stimulus;response to organic cyclic compound;response to organic sub…	anion binding;antioxidant activity;binding;carboxylic acid binding;catalytic activity;dinitrosyl-iron complex binding;fatty acid binding;glutathione binding;glutathione peroxidase activity;glutathione transferase activity;identical protein binding;intramolecular oxidoreductase activity;intramolecular oxidoreductase activity, transposing C=C bonds;ion binding;isomerase activity;lipid binding;monoc…	cellular anatomical entity;cytosol	Drug metabolism - cytochrome P450;Glutathione metabolism;Metabolism of xenobiotics by cytochrome P450	3D-structure;Acetylation;Referenceproteome;Transferase	0.869568	2.20117e-08	0.352417	0.009396	0.178613	-0.0210894	0.148128	0.157524	0.960093	2.37647e-07	0.834963	P10648	GSTA2_MOUSE	Gsta2	Glutathione S-transferase A2
1.39287	1.39636	1.41133	1.40344	1.39286	1.36043	1.39674	1.39599	1.41768	1.44615	1.40025	1.42818	1.40741	1.43708	1.4571	1.43112	1.42806	1.43036	1.41841	1.48233		+		biosynthetic process;carboxylic acid biosynthetic process;carboxylic acid metabolic process;catabolic process;cellular biosynthetic process;cellular catabolic process;cellular lipid metabolic process;cellular metabolic process;cellular process;cellular response to chemical stimulus;cellular response to stimulus;cellular response to xenobiotic stimulus;fatty acid biosynthetic process;fatty acid me…	anion binding;binding;catalytic activity;cation binding;enzyme binding;glutathione binding;glutathione transferase activity;identical protein binding;ion binding;kinase binding;lipid binding;metal ion binding;nickel cation binding;organic cyclic compound binding;protein binding;protein dimerization activity;protein homodimerization activity;protein kinase binding;steroid binding;transferase activ…	cellular anatomical entity;cytoplasm;cytosol;extracellular region;intercellular bridge;myelin sheath;protein-containing complex	Drug metabolism - cytochrome P450;Glutathione metabolism;Metabolism of xenobiotics by cytochrome P450	Cytoplasm;Directproteinsequencing;Lipidmetabolism;Phosphoprotein;Referenceproteome;Transferase	0.81955	0.00116571	0.426068	0.0086925	0.0453474	-0.00666243	0.0299925	0.038685	0.941777	0.0028831	0.863147	P10649	GSTM1_MOUSE	Gstm1	Glutathione S-transferase Mu 1
0.885929	0.920545	0.92664	0.908017	0.910566	0.915133	0.912124	0.903786	0.904972	0.9496	0.95549	0.92952	0.944355	0.936583	0.947009	0.956442	0.943485	0.941549	0.945266	0.961751		+		anatomical structure morphogenesis;biological regulation;cell differentiation;cell migration;cell motility;cellular developmental process;cellular process;developmental process;face morphogenesis;glial cell migration;leukocyte differentiation;negative regulation of biological process;negative regulation of cell migration;negative regulation of cell motility;negative regulation of cellular process…	anion binding;binding;carbohydrate derivative binding;catalytic activity;GDP binding;GTP binding;GTPase activity;guanyl nucleotide binding;guanyl ribonucleotide binding;heterocyclic compound binding;hydrolase activity;hydrolase activity, acting on acid anhydrides;hydrolase activity, acting on acid anhydrides, in phosphorus-containing anhydrides;ion binding;nucleoside phosphate binding;nucleotide …	cellular anatomical entity;cytosol;membrane;plasma membrane	MAPK signaling pathway;Regulation of actin cytoskeleton;Tight junction	Cellmembrane;GTP-binding;Hydrolase;Lipoprotein;Membrane;Methylation;Nucleotide-binding;Palmitate;Prenylation;Referenceproteome	0.533837	9.52625e-07	0.458346	0.0059391	0.0406947	-0.00133552	0.0334201	0.0393592	0.803429	5.61302e-06	0.885742	P10833	RRAS_MOUSE	Rras	Ras-related protein R-Ras
1.37197	1.35379	1.35649	1.34565	1.36217	1.36518	1.37241	1.36892	1.35436	1.3795	1.38359	1.38555	1.37258	1.37767	1.36878	1.39417	1.38437	1.38099	1.39576	1.37382		+		antibacterial humoral response;antimicrobial humoral immune response mediated by antimicrobial peptide;antimicrobial humoral response;biological process involved in interspecies interaction between organisms;cell killing;cellular component organization;cellular component organization or biogenesis;cellular localization;cellular macromolecule localization;cellular process;chromatin organization;de…	binding;DNA binding;DNA-binding transcription factor binding;enzyme binding;identical protein binding;nucleic acid binding;organic cyclic compound binding;protein binding;protein dimerization activity;protein heterodimerization activity;RNA polymerase II-specific DNA-binding transcription factor binding;STAT family protein binding;structural constituent of chromatin;structural molecule activity;t…	cellular anatomical entity;CENP-A containing nucleosome;cytosol;extracellular space;intracellular membrane-bounded organelle;intracellular organelle;membrane-bounded organelle;nucleoplasm;nucleosome;nucleus;organelle;protein-containing complex;protein-DNA complex	Systemic lupus erythematosus	Acetylation;ADP-ribosylation;Alternativesplicing;Chromosome;DNA-binding;Glycoprotein;Hydroxylation;Isopeptidebond;Methylation;Nucleosomecore;Nucleus;Phosphoprotein;Referenceproteome;Ublconjugation	0.0542716	5.65142e-05	0.916076	0.00787878	0.0206035	0.00720329	0.0199281	0.0278068	0.33742	0.000200581	0.972151	P10853;P10854;Q64475;Q64478;Q64525;Q6ZWY9;Q8CGP1;Q8CGP2	H2B1B_MOUSE;H2B1C_MOUSE;H2B1F_MOUSE;H2B1H_MOUSE;H2B1K_MOUSE;H2B1M_MOUSE;H2B1P_MOUSE;H2B2B_MOUSE	H2bc12;H2bc14;H2bc3;H2bc4;H2bc7;H2bc9;Hist1h2bp;Hist2h2bb	Histone H2B type 1-F/J/L
1.12328	1.12156	1.1088	1.11233	1.13411	1.12688	1.13646	1.12738	1.10821	1.1054	1.08958	1.11839	1.12075	1.10832	1.08552	1.07654	1.10556	1.10701	1.11134	1.08937		+		biological regulation;cellular component assembly;cellular component organization;cellular component organization or biogenesis;cellular process;chromatin organization;chromatin remodeling;chromosome condensation;chromosome organization;epigenetic regulation of gene expression;heterochromatin formation;heterochromatin organization;negative regulation of biological process;negative regulation of b…	binding;chromatin binding;chromatin DNA binding;DNA binding;DNA secondary structure binding;double-stranded DNA binding;minor groove of adenine-thymine-rich DNA binding;nucleic acid binding;nucleosomal DNA binding;nucleosome binding;organic cyclic compound binding;protein-containing complex binding;structural constituent of chromatin;structural molecule activity	actin cytoskeleton;cellular anatomical entity;chromatin;cytoskeleton;euchromatin;Golgi apparatus;intracellular membrane-bounded organelle;intracellular non-membrane-bounded organelle;intracellular organelle;membrane-bounded organelle;non-membrane-bounded organelle;nuclear body;nucleoplasm;nucleosome;nucleus;organelle;protein-containing complex;protein-DNA complex;transcription regulator complex;t…		Acetylation;ADP-ribosylation;Chromosome;Citrullination;DNA-binding;Nucleus;Referenceproteome	0.765498	0.00300127	0.34736	-0.0066962	-0.0267675	0.00471494	-0.0153563	-0.0220525	0.916462	0.00673047	0.831727	P10922	H10_MOUSE	H1-0	Histone H1.0
1.17501	1.184	1.19019	1.18472	1.16621	1.14988	1.18183	1.16116	1.17081	1.20326	1.20513	1.20296	1.20863	1.19955	1.17274	1.19778	1.18152	1.17677	1.17537	1.18225		+		aromatic compound biosynthetic process;biological regulation;biosynthetic process;cellular aromatic compound metabolic process;cellular biosynthetic process;cellular component assembly;cellular component organization;cellular component organization or biogenesis;cellular metabolic process;cellular nitrogen compound biosynthetic process;cellular nitrogen compound metabolic process;cellular process…	ATP-dependent activity;ATP-dependent activity, acting on DNA;binding;catalytic activity;catalytic activity, acting on a nucleic acid;catalytic activity, acting on DNA;cis-regulatory region sequence-specific DNA binding;DNA binding;DNA helicase activity;DNA-binding transcription factor binding;double-stranded DNA binding;helicase activity;identical protein binding;nucleic acid binding;organic cycl…	cellular anatomical entity;intracellular membrane-bounded organelle;intracellular non-membrane-bounded organelle;intracellular organelle;membrane-bounded organelle;non-membrane-bounded organelle;nucleolus;nucleoplasm;nucleus;organelle;protein-containing complex;transcription regulator complex		Acetylation;Activator;Directproteinsequencing;DNA-binding;Isopeptidebond;Nucleus;Phosphoprotein;Referenceproteome;Transcription;Transcriptionregulation;Ublconjugation	0.0101443	0.00330749	0.854394	-0.0159708	0.016819	-0.0141055	0.0186843	0.00271349	0.166274	0.00730809	0.964001	P11031	TCP4_MOUSE	Sub1	Activated RNA polymerase II transcriptional coactivator p15
0.834849	0.817334	0.8079	0.756946	0.802615	0.838764	0.820678	0.826025	0.789832	0.831257	0.852595	0.813424	0.831824	0.817936	0.833177	0.831408	0.831147	0.827299	0.832243	0.720904				adult behavior;anatomical structure development;apoptotic process;ATP generation from poly-ADP-D-ribose;ATP metabolic process;base-excision repair;behavior;behavioral response to cocaine;biological process involved in interspecies interaction between organisms;biological regulation;biosynthetic process;carbohydrate biosynthetic process;carbohydrate derivative metabolic process;carbohydrate metabo…	adenyl nucleotide binding;binding;catalytic activity;catalytic activity, acting on a protein;cation binding;chromatin binding;damaged DNA binding;DNA binding;DNA-binding transcription factor binding;enzyme binding;glycosyltransferase activity;heterocyclic compound binding;histone deacetylase binding;identical protein binding;ion binding;kinase binding;metal ion binding;NAD binding;NAD DNA ADP-rib…	cellular anatomical entity;chromatin;cytoplasm;cytosol;envelope;intracellular membrane-bounded organelle;intracellular non-membrane-bounded organelle;intracellular organelle;membrane-bounded organelle;mitochondrion;non-membrane-bounded organelle;nuclear body;nuclear envelope;nuclear replication fork;nucleolus;nucleoplasm;nucleus;organelle;organelle envelope;protein-containing complex;protein-DNA …		Acetylation;ADP-ribosylation;Allostericenzyme;Alternativeinitiation;Apoptosis;Chromosome;Cytoplasm;Directproteinsequencing;DNA-binding;DNAdamage;DNArepair;Glycosyltransferase;Immunity;Innateimmunity;Isopeptidebond;Metal-binding;NAD;Nucleotidyltransferase;Nucleus;Phosphoprotein;Referenceproteome;Repeat;S-nitrosylation;Transcription;Transcriptionregulation;Transferase;Ublconjugation;Zinc;Zinc-finger	0.721827	0.492374	0.21095	-0.0214355	-0.0102246	0.0148959	0.0261068	0.00467131	0.901284	0.574224	0.760685	P11103	PARP1_MOUSE	Parp1	Poly [ADP-ribose] polymerase 1
0.96375	0.948644	0.96252	0.957191	0.98434	0.985092	0.990318	0.991689	0.996443	0.989615	0.989512	0.994728	0.98912	0.984819	0.995095	1.019	0.985121	0.975671	0.996501	1.00036		+		acute inflammatory response;acute-phase response;ameboidal-type cell migration;anatomical structure development;anatomical structure formation involved in morphogenesis;angiogenesis;animal organ development;biological process involved in interaction with symbiont;biological process involved in interspecies interaction between organisms;biological process involved in symbiotic interaction;biologic…	binding;carbohydrate derivative binding;cation binding;cell adhesion molecule binding;enzyme activator activity;enzyme binding;enzyme regulator activity;glycosaminoglycan binding;heparin binding;identical protein binding;integrin binding;ion binding;mercury ion binding;metal ion binding;molecular function activator activity;molecular function regulator activity;peptidase activator activity;peptid…	apical plasma membrane;basement membrane;cellular anatomical entity;collagen-containing extracellular matrix;endoplasmic reticulum-Golgi intermediate compartment;external encapsulating structure;extracellular exosome;extracellular matrix;extracellular membrane-bounded organelle;extracellular organelle;extracellular space;extracellular vesicle;fibrinogen complex;intracellular membrane-bounded orga…	Amoebiasis;Bacterial invasion of epithelial cells;ECM-receptor interaction;Focal adhesion;Pathways in cancer;Regulation of actin cytoskeleton;Small cell lung cancer	3D-structure;Acutephase;Alternativesplicing;Angiogenesis;Celladhesion;Cellshape;Disulfidebond;Extracellularmatrix;Glycoprotein;Heparin-binding;Isopeptidebond;Oxidation;Phosphoprotein;Pyrrolidonecarboxylicacid;Referenceproteome;Repeat;Secreted;Signal;Sulfation	0.00689283	0.00305753	0.0351016	0.00484922	0.00444542	0.0275962	0.0271924	0.0320416	0.144509	0.00681425	0.680519	P11276	FINC_MOUSE	Fn1	Fibronectin
1.21796	1.2238	1.22303	1.23561	1.22364	1.22439	1.20809	1.22811	1.21483	1.21175	1.18545	1.19643	1.21436	1.19171	1.20437	1.21222	1.20307	1.20753	1.20597	1.20351		+		acylglycerol metabolic process;ameboidal-type cell migration;anatomical structure development;anatomical structure formation involved in morphogenesis;angiogenesis;angiogenesis involved in wound healing;apoptotic process;apoptotic signaling pathway;arachidonic acid metabolic process;biological process involved in interaction with symbiont;biological process involved in interspecies interaction be…	antioxidant activity;binding;catalytic activity;glutathione peroxidase activity;oxidoreductase activity;oxidoreductase activity, acting on peroxide as acceptor;peroxidase activity;phospholipid-hydroperoxide glutathione peroxidase activity;protein binding;protein domain specific binding;SH3 domain binding	cellular anatomical entity;cytoplasm;cytosol;inclusion body;intracellular anatomical structure;intracellular membrane-bounded organelle;intracellular organelle;Lewy body;membrane-bounded organelle;mitochondrion;organelle	Arachidonic acid metabolism;Glutathione metabolism	Acetylation;Cytoplasm;Lipidmetabolism;Oxidoreductase;Peroxidase;Phosphoprotein;Referenceproteome;Selenocysteine	0.933176	0.000130855	0.141265	0.00577712	-0.0123979	-0.00595038	-0.0241254	-0.0183483	0.981059	0.00041906	0.727715	P11352	GPX1_MOUSE	Gpx1	Glutathione peroxidase 1
1.03604	1.04556	1.04469	1.04431	1.03567	1.00664	1.04205	1.03295	1.03702	1.14704	1.12583	1.12591	1.10374	1.13737	1.13887	1.13505	1.12526	1.13459	1.12874	1.13004		+		autophagic cell death;biological regulation;cell death;cellular localization;cellular macromolecule localization;cellular process;cytosolic transport;developmental process;developmental process involved in reproduction;establishment of localization;establishment of localization in cell;establishment of protein localization;establishment of protein localization to organelle;gamete generation;Golgi…	binding;enzyme binding;protein binding;protein domain specific binding	alveolar lamellar body;autolysosome;autophagosome;autophagosome membrane;bounding membrane of organelle;cell body;cell projection;cell surface;cellular anatomical entity;cytolytic granule;cytolytic granule membrane;cytoplasm;cytoplasmic vesicle;cytoplasmic vesicle membrane;cytosol;dendrite;endocytic vesicle;endocytic vesicle membrane;endosome;endosome membrane;exocytic vesicle;exocytic vesicle me…	ko05152;Lysosome;Phagosome	3D-structure;Cellmembrane;Directproteinsequencing;Disulfidebond;Endosome;Glycoprotein;Lysosome;Membrane;Referenceproteome;Signal;Transmembrane;Transmembranehelix	0.47519	3.30999e-12	0.234212	0.00094624	0.101073	-0.011589	0.0885382	0.0894845	0.776058	5.42538e-10	0.766395	P11438	LAMP1_MOUSE	Lamp1	Lysosome-associated membrane glycoprotein 1
1.26856	1.27344	1.26884	1.26499	1.27135	1.26734	1.27003	1.2666	1.27548	1.26401	1.25431	1.25699	1.26734	1.26349	1.24433	1.26191	1.24954	1.27099	1.26507	1.27077		+		adhesion of symbiont to host;adhesion of symbiont to host cell;anatomical structure development;anatomical structure morphogenesis;animal organ development;aromatic compound biosynthetic process;axon extension;axonogenesis;biological process involved in interaction with host;biological process involved in interspecies interaction between organisms;biological process involved in symbiotic interact…	adenyl deoxyribonucleotide binding;adenyl nucleotide binding;adenyl ribonucleotide binding;amide binding;anion binding;ATP binding;ATP hydrolysis activity;ATP-dependent activity;ATP-dependent protein binding;ATP-dependent protein folding chaperone;binding;carbohydrate derivative binding;catalytic activity;CTP binding;cytoskeletal protein binding;dATP binding;deoxyribonucleotide binding;disordered…	apical plasma membrane;aryl hydrocarbon receptor complex;axonal growth cone;basolateral plasma membrane;bounding membrane of organelle;brush border membrane;cell body;cell projection membrane;cell surface;cellular anatomical entity;COP9 signalosome;cytoplasm;cytoplasmic vesicle;cytosol;dendrite terminus;dendritic growth cone;dynein axonemal particle;extracellular region;growth cone;HSP90-CDC37 ch…	Antigen processing and presentation;NOD-like receptor signaling pathway;Pathways in cancer;Plant-pathogen interaction;Progesterone-mediated oocyte maturation;Prostate cancer;Protein processing in endoplasmic reticulum	3D-structure;Acetylation;ATP-binding;Cellmembrane;Chaperone;Cytoplasm;Directproteinsequencing;Glycoprotein;Membrane;Methylation;Nucleotide-binding;Nucleus;Phosphoprotein;Referenceproteome;Secreted;S-nitrosylation;Stressresponse;Ublconjugation	0.345991	0.0112027	0.447465	0.00524555	-0.00620509	0.000424939	-0.0110257	-0.00578015	0.697008	0.0217421	0.879802	P11499	HS90B_MOUSE	Hsp90ab1	Heat shock protein HSP 90-beta
1.22085	1.22202	1.23335	1.27178	1.25675	1.28956	1.18613	1.1531	1.21084	1.01583	1.15707	0.949272	1.21187	1.03621	0.930376	0.968695	1.07202	1.11504	1.12681	1.00774		+		aerobic respiration;behavior;biological regulation;carbohydrate homeostasis;cellular metabolic process;cellular process;cellular respiration;cellular response to chemical stimulus;cellular response to lipid;cellular response to organic substance;cellular response to stimulus;chemical homeostasis;circadian behavior;circadian rhythm;energy derivation by oxidation of organic compounds;energy reserve…	binding;catalytic activity;catalytic activity, acting on a protein;insulin receptor activity;kinase activity;molecular transducer activity;odorant binding;pheromone binding;phosphotransferase activity, alcohol group as acceptor;protein kinase activity;protein tyrosine kinase activity;protein-hormone receptor activity;signaling receptor activity;small molecule binding;transferase activity;transfer…	cellular anatomical entity;cytosol;extracellular space;intracellular membrane-bounded organelle;intracellular organelle;membrane-bounded organelle;nucleus;organelle		3D-structure;Disulfidebond;Pheromone-binding;Referenceproteome;Secreted;Signal;Transport	0.747522	0.000124292	0.580325	0.00795865	-0.151848	-0.031042	-0.190848	-0.18289	0.908209	0.00040233	0.913025	P11589	MUP2_MOUSE	Mup2	Major urinary protein 2
1.23923	1.23896	1.23261	1.22127	1.23931	1.21067	1.25073	1.24612	1.24814	1.26542	1.27652	1.32298	1.30297	1.29629	1.2845	1.35164	1.31152	1.25375	1.28877	1.28194		+		actin cytoskeleton organization;actin filament-based process;actomyosin structure organization;apoptotic process;apoptotic signaling pathway;biological process involved in interspecies interaction between organisms;biological regulation;cell death;cell differentiation;cell differentiation involved in embryonic placenta development;cell surface receptor signaling pathway;cellular component organiz…	binding;protein binding;protein-containing complex binding;scaffold protein binding	anchoring junction;apicolateral plasma membrane;cell junction;cell periphery;cell-cell junction;cellular anatomical entity;costamere;cytoplasm;cytoskeleton;dystrophin-associated glycoprotein complex;glycoprotein complex;intermediate filament;intermediate filament cytoskeleton;intracellular non-membrane-bounded organelle;intracellular organelle;keratin filament;membrane;membrane protein complex;no…		Acetylation;Coiledcoil;Cytoplasm;Directproteinsequencing;Glycoprotein;Intermediatefilament;Isopeptidebond;Keratin;Methylation;Nucleus;Phosphoprotein;Referenceproteome;Ublconjugation	0.575717	4.87501e-05	0.930875	0.00607915	0.0586105	0.00463498	0.0571663	0.0632455	0.829751	0.000174744	0.974096	P11679	K2C8_MOUSE	Krt8	Keratin, type II cytoskeletal 8
1.34155	1.34172	1.34308	1.33994	1.33627	1.32873	1.32543	1.32704	1.34606	1.2922	1.27558	1.29151	1.30634	1.28312	1.28468	1.29594	1.29372	1.30161	1.29352	1.27088		+		alpha-amino acid biosynthetic process;alpha-amino acid catabolic process;alpha-amino acid metabolic process;amide biosynthetic process;amide metabolic process;amino acid biosynthetic process;amino acid catabolic process;amino acid metabolic process;ammonium homeostasis;anatomical structure development;animal organ development;arginine biosynthetic process;arginine biosynthetic process via ornithi…	amino acid binding;anion binding;binding;carboxyl- or carbamoyltransferase activity;carboxylic acid binding;catalytic activity;identical protein binding;ion binding;lipid binding;organic acid binding;ornithine carbamoyltransferase activity;phosphate ion binding;phospholipid binding;protein binding;small molecule binding;transferase activity;transferase activity, transferring one-carbon groups	cellular anatomical entity;intracellular membrane-bounded organelle;intracellular organelle;intracellular organelle lumen;membrane;membrane-bounded organelle;membrane-enclosed lumen;mitochondrial inner membrane;mitochondrial matrix;mitochondrial membrane;mitochondrion;organelle;organelle inner membrane;organelle lumen;organelle membrane	Arginine and proline metabolism	Acetylation;Amino-acidbiosynthesis;Argininebiosynthesis;Diseasevariant;Mitochondrion;Phosphoprotein;Referenceproteome;Transferase;Transitpeptide;Ureacycle	0.466332	6.51262e-09	0.214314	0.00222982	-0.0406793	-0.00869849	-0.0516076	-0.0493778	0.76996	8.44766e-08	0.757664	P11725	OTC_MOUSE	Otc	Ornithine transcarbamylase, mitochondrial
0.903938	0.906459	0.920914	0.905572	0.874161	0.923448	0.923189	0.890379	0.933132	0.919641	0.882157	0.901781	0.916614	0.871436	0.898058	0.914124	0.892344	0.886122	0.914443	0.931958				acyl-CoA metabolic process;amide metabolic process;aromatic compound catabolic process;butyryl-CoA catabolic process;carbohydrate derivative catabolic process;carbohydrate derivative metabolic process;carboxylic acid catabolic process;carboxylic acid metabolic process;catabolic process;cellular aromatic compound metabolic process;cellular catabolic process;cellular lipid catabolic process;cellula…	binding;cation binding;ion binding;magnesium ion binding;metal ion binding	cellular anatomical entity;intracellular membrane-bounded organelle;intracellular organelle;membrane-bounded organelle;microbody;mitochondrion;organelle;peroxisome	Peroxisome	Hydrolase;Magnesium;Manganese;Metal-binding;Peroxisome;Referenceproteome	0.162706	0.447714	0.730072	0.00951699	-0.00973874	0.0153281	-0.00392766	0.00558933	0.50147	0.532825	0.945633	P11930	NUD19_MOUSE	Nudt19	Acyl-coenzyme A diphosphatase NUDT19
1.03847	1.02639	1.02116	1.03169	1.01872	1.03249	1.03384	1.01668	1.02673	1.06239	1.04091	1.02647	1.0346	1.03773	1.02023	1.0291	1.03327	1.04221	1.04751	1.0225				binding of sperm to zona pellucida;biological regulation;cell recognition;cell-cell recognition;cellular process;chaperone-mediated protein folding;establishment of localization;localization;macromolecule localization;positive regulation of biological process;positive regulation of biosynthetic process;positive regulation of cellular biosynthetic process;positive regulation of cellular component …	adenyl nucleotide binding;adenyl ribonucleotide binding;anion binding;ATP binding;ATP hydrolysis activity;ATP-dependent activity;ATP-dependent protein folding chaperone;binding;carbohydrate derivative binding;catalytic activity;enzyme binding;heterocyclic compound binding;hydrolase activity;hydrolase activity, acting on acid anhydrides;hydrolase activity, acting on acid anhydrides, in phosphorus-…	acrosomal vesicle;cell body;cellular anatomical entity;centrosome;chaperonin-containing T-complex;chromatin;cytoplasmic vesicle;Golgi apparatus;heterochromatin;intracellular membrane-bounded organelle;intracellular organelle;intracellular protein-containing complex;intracellular vesicle;membrane-bounded organelle;microtubule;microtubule organizing center;myelin sheath;organelle;pericentriolar mat…		Acetylation;Alternativesplicing;ATP-binding;Chaperone;Cytoplasm;Cytoskeleton;Directproteinsequencing;Nucleotide-binding;Phosphoprotein;Referenceproteome	0.837245	0.0935596	0.818715	-0.00213769	0.0074827	0.000149488	0.00976988	0.00763218	0.948212	0.140691	0.961657	P11983	TCPA_MOUSE	Tcp1	T-complex protein 1 subunit alpha
0.885086	0.848256	0.855716	0.863444	0.859979	0.838764	0.835811	0.837361	0.841468	0.899849	0.918674	0.916281	0.891145	0.92716	0.928006	0.92996	0.910269	0.901183	0.924841	0.918137		+		aminoglycan catabolic process;aminoglycan metabolic process;carbohydrate derivative catabolic process;carbohydrate derivative metabolic process;carbohydrate metabolic process;catabolic process;cellular catabolic process;cellular metabolic process;cellular process;chondroitin sulfate catabolic process;chondroitin sulfate metabolic process;glucuronoside catabolic process;glucuronoside metabolic pro…	beta-glucuronidase activity;binding;carbohydrate binding;catalytic activity;hydrolase activity;hydrolase activity, acting on glycosyl bonds;hydrolase activity, hydrolyzing O-glycosyl compounds;protein binding;protein domain specific binding;signaling receptor binding	cellular anatomical entity;endoplasmic reticulum;extracellular space;intracellular membrane-bounded organelle;intracellular organelle;intracellular organelle lumen;lysosomal lumen;lysosome;lytic vacuole;membrane-bounded organelle;membrane-enclosed lumen;organelle;organelle lumen;vacuolar lumen;vacuole	Drug metabolism - other enzymes;Flavone and flavonol biosynthesis;Glycosaminoglycan degradation;Lysosome;Pentose and glucuronate interconversions;Porphyrin and chlorophyll metabolism;Starch and sucrose metabolism	Endoplasmicreticulum;Glycoprotein;Glycosidase;Hydrolase;Lysosome;Referenceproteome;Signal	0.150995	4.14816e-09	0.0249582	0.0033591	0.0785272	-0.0241452	0.0510229	0.054382	0.478459	6.03156e-08	0.608103	P12265	BGLR_MOUSE	Gusb	Beta-glucuronidase
0.895555	0.886031	0.927287	0.871432	0.870206	0.921007	0.877366	0.889468	0.878084	0.906703	0.915693	0.907838	0.891534	0.902994	0.858813	0.890681	0.895084	0.895661	0.911483	0.892663				biological regulation;modulation of chemical synaptic transmission;regulation of biological process;regulation of cell communication;regulation of cellular metabolic process;regulation of cellular process;regulation of macromolecule metabolic process;regulation of metabolic process;regulation of nitrogen compound metabolic process;regulation of phosphate metabolic process;regulation of phosphorus…	adenyl nucleotide binding;adenyl ribonucleotide binding;adrenergic receptor binding;anion binding;beta-2 adrenergic receptor binding;binding;cAMP binding;cAMP-dependent protein kinase inhibitor activity;cAMP-dependent protein kinase regulator activity;carbohydrate derivative binding;cyclic nucleotide binding;enzyme binding;enzyme inhibitor activity;enzyme regulator activity;G protein-coupled rece…	cAMP-dependent protein kinase complex;catalytic complex;cell junction;cellular anatomical entity;centrosome;cytoplasm;cytosol;glutamatergic synapse;intracellular protein-containing complex;membrane;membrane microdomain;membrane raft;microtubule organizing center;nucleotide-activated protein kinase complex;perinuclear region of cytoplasm;plasma membrane;plasma membrane raft;plasma membrane region;…		3D-structure;Acetylation;cAMP;cAMP-binding;Cellmembrane;Cytoplasm;Membrane;Nucleotide-binding;Phosphoprotein;Referenceproteome;Repeat	0.944641	0.459416	0.930034	-0.000148161	0.00563299	0.00137903	0.00716018	0.00701202	0.989076	0.544236	0.974914	P12367	KAP2_MOUSE	Prkar2a	cAMP-dependent protein kinase type II-alpha regulatory subunit
1.49233	1.50037	1.5008	1.49457	1.48467	1.50332	1.50344	1.49134	1.51103	1.42003	1.44255	1.42272	1.45931	1.42569	1.43318	1.42782	1.43768	1.46203	1.42858	1.42333		+		biological regulation;carboxylic acid transport;cellular process;cellular response to chemical stimulus;cellular response to chemical stress;cellular response to decreased oxygen levels;cellular response to hydrogen peroxide;cellular response to hypoxia;cellular response to oxidative stress;cellular response to oxygen levels;cellular response to oxygen-containing compound;cellular response to rea…	anion binding;antioxidant activity;bile acid binding;binding;carboxylic acid binding;chromatin binding;fatty acid binding;heterocyclic compound binding;ion binding;lipid binding;lipid transporter activity;long-chain fatty acid binding;long-chain fatty acid transporter activity;monocarboxylic acid binding;oleic acid binding;organic acid binding;phospholipid binding;protein-containing complex bindi…	apical cortex;cell cortex;cell cortex region;cellular anatomical entity;cytoplasm;cytoplasmic region;cytosol;intracellular membrane-bounded organelle;intracellular organelle;intracellular organelle lumen;membrane-bounded organelle;membrane-enclosed lumen;microbody lumen;nucleoplasm;nucleus;organelle;organelle lumen;peroxisomal matrix;protein-containing complex	Fat digestion and absorption;PPAR signaling pathway	Acetylation;Cytoplasm;Directproteinsequencing;Lipid-binding;Phosphoprotein;Referenceproteome;Selenium;Transport	0.490296	4.43969e-09	0.60419	0.00197229	-0.0663966	0.00773483	-0.0606341	-0.0586618	0.782304	6.25371e-08	0.919286	P12710	FABPL_MOUSE	Fabp1	Fatty acid-binding protein, liver
1.22022	1.23434	1.23475	1.22994	1.23106	1.21998	1.22761	1.21262	1.23009	1.16972	1.20479	1.19893	1.21006	1.1758	1.18776	1.20851	1.20865	1.18753	1.1822	1.18885		+		aerobic electron transport chain;aerobic respiration;cellular metabolic process;cellular process;cellular respiration;electron transport chain;energy derivation by oxidation of organic compounds;generation of precursor metabolites and energy;metabolic process;mitochondrial electron transport, cytochrome c to oxygen;respiratory electron transport chain	active monoatomic ion transmembrane transporter activity;active transmembrane transporter activity;binding;catalytic activity;cation binding;cytochrome-c oxidase activity;electron transfer activity;inorganic cation transmembrane transporter activity;inorganic molecular entity transmembrane transporter activity;ion binding;metal ion binding;monoatomic cation transmembrane transporter activity;mono…	catalytic complex;cellular anatomical entity;cytochrome complex;inner mitochondrial membrane protein complex;intracellular membrane-bounded organelle;intracellular organelle;membrane;membrane protein complex;membrane-bounded organelle;mitochondrial inner membrane;mitochondrial membrane;mitochondrial protein-containing complex;mitochondrial respiratory chain complex IV;mitochondrion;myelin sheath;…	Alzheimer's disease;Cardiac muscle contraction;Huntington's disease;Oxidative phosphorylation;Parkinson's disease	3D-structure;Acetylation;Directproteinsequencing;Heme;Iron;Membrane;Metal-binding;Mitochondrion;Mitochondrioninnermembrane;Phosphoprotein;Referenceproteome;Transitpeptide	0.780632	1.02838e-05	0.301169	0.00397296	-0.0274246	-0.0074885	-0.038886	-0.0349131	0.921126	4.42523e-05	0.820254	P12787	COX5A_MOUSE	Cox5a	Cytochrome c oxidase subunit 5A, mitochondrial
1.06028	1.07672	1.05295	1.06157	1.0642	1.0421	1.06372	1.06222	1.06991	0.924521	0.951935	0.98298	1.0027	0.934929	0.935552	1.01882	0.976276	0.989436	0.975445	0.95122		+		arachidonic acid metabolic process;carboxylic acid metabolic process;catabolic process;cellular catabolic process;cellular ketone metabolic process;cellular lipid metabolic process;cellular metabolic process;cellular process;epoxygenase P450 pathway;fatty acid metabolic process;icosanoid metabolic process;lipid metabolic process;long-chain fatty acid metabolic process;metabolic process;monocarbox…	anandamide 11,12 epoxidase activity;anandamide 14,15 epoxidase activity;anandamide 8,9 epoxidase activity;anandamide epoxidase activity;arachidonic acid epoxygenase activity;arachidonic acid monooxygenase activity;aromatase activity;binding;catalytic activity;cation binding;estrogen 2-hydroxylase activity;heme binding;ion binding;iron ion binding;metal ion binding;monooxygenase activity;organic c…	cellular anatomical entity;cytoplasm;endoplasmic reticulum membrane;intracellular membrane-bounded organelle;intracellular organelle;membrane;membrane-bounded organelle;organelle;organelle membrane	Arachidonic acid metabolism;Drug metabolism - cytochrome P450;Metabolism of xenobiotics by cytochrome P450;Retinol metabolism	Endoplasmicreticulum;Heme;Iron;Membrane;Metal-binding;Microsome;Monooxygenase;Oxidoreductase;Phosphoprotein;Referenceproteome	0.241711	6.69989e-08	0.149187	0.026803	-0.0772478	-0.00365526	-0.107706	-0.080903	0.591322	5.86403e-07	0.732925	P12790	CP2B9_MOUSE	Cyp2b9	Cytochrome P450 2B9
1.1144	1.11287	1.10486	1.11097	1.11224	1.13329	1.11515	1.11519	1.1182	1.10648	1.11152	1.10113	1.11952	1.11077	1.10635	1.10067	1.10699	1.11233	1.11915	1.1136				amide biosynthetic process;amide metabolic process;biosynthetic process;cellular aromatic compound metabolic process;cellular biosynthetic process;cellular metabolic process;cellular nitrogen compound biosynthetic process;cellular nitrogen compound metabolic process;cellular process;cytoplasmic translation;heterocycle metabolic process;macromolecule biosynthetic process;macromolecule metabolic pr…	binding;nucleic acid binding;organic cyclic compound binding;RNA binding;structural constituent of ribosome;structural molecule activity	cell junction;cellular anatomical entity;cytoplasm;cytosol;cytosolic large ribosomal subunit;cytosolic ribosome;intracellular non-membrane-bounded organelle;intracellular organelle;large ribosomal subunit;membrane;non-membrane-bounded organelle;nucleolus;organelle;polysomal ribosome;postsynapse;presynapse;protein-containing complex;ribonucleoprotein complex;ribosomal subunit;ribosome;synapse	Ribosome	3D-structure;Acetylation;Cytoplasm;Isopeptidebond;Referenceproteome;Ribonucleoprotein;Ribosomalprotein;Ublconjugation	0.115147	0.0835176	0.183504	0.00125277	-0.00990978	0.00939186	-0.00177069	-0.000517917	0.437074	0.128155	0.7435	P12970	RL7A_MOUSE	Rpl7a	Large ribosomal subunit protein eL8
0.975063	0.911746	0.975763	0.941647	0.998555	0.886405	0.949194	0.957032	0.95125	1.00916	1.02154	1.01359	0.99034	1.02106	0.991146	1.01794	1.01345	0.981544	1.02561	0.970933		+		actin cytoskeleton organization;actin filament capping;actin filament depolymerization;actin filament organization;actin filament polymerization;actin filament severing;actin filament-based movement;actin filament-based process;actin polymerization or depolymerization;actin-mediated cell contraction;amyloid fibril formation;anatomical structure development;apoptotic process;barbed-end actin filam…	actin binding;actin filament binding;anion binding;binding;calcium ion binding;cation binding;cytoskeletal protein binding;enzyme binding;ion binding;kinase binding;lipid binding;metal ion binding;myosin binding;myosin II binding;phosphatidylinositol 3-kinase binding;phosphatidylinositol 3-kinase catalytic subunit binding;phosphatidylinositol binding;phosphatidylinositol bisphosphate binding;phos…	actin cap;actin cytoskeleton;cell projection;cellular anatomical entity;cortical actin cytoskeleton;cortical cytoskeleton;cytoplasm;cytoplasmic vesicle;cytoskeleton;cytosol;endocytic vesicle;extracellular region;extracellular space;glial filament;intermediate filament;intracellular membrane-bounded organelle;intracellular non-membrane-bounded organelle;intracellular organelle;intracellular vesicl…	Fc gamma R-mediated phagocytosis;Regulation of actin cytoskeleton	3D-structure;Acetylation;Actin-binding;Actincapping;Alternativeinitiation;Calcium;Ciliumbiogenesis/degradation;Cytoplasm;Cytoskeleton;Directproteinsequencing;Disulfidebond;Metal-binding;Phosphoprotein;Referenceproteome;Repeat;Secreted;Signal	0.265988	0.000262809	0.446184	-0.00591094	0.0659245	-0.0245844	0.047251	0.0413401	0.615631	0.000759365	0.879202	P13020	GELS_MOUSE	Gsn	Gelsolin
0.973145	1.03653	1.06803	1.05283	1.03567	1.01313	1.09123	1.05909	1.09571	1.06676	1.03617	1.05305	1.04454	1.05749	1.05346	1.05671	1.0096	0.964287	1.0514	1.06766				acylglycerol metabolic process;anatomical structure development;animal organ development;biological process involved in interspecies interaction between organisms;biological regulation;biosynthetic process;brown fat cell differentiation;carboxylic acid biosynthetic process;carboxylic acid metabolic process;cell differentiation;cellular biosynthetic process;cellular developmental process;cellular …	acyl-CoA desaturase activity;binding;catalytic activity;cation binding;ion binding;iron ion binding;metal ion binding;oxidoreductase activity;oxidoreductase activity, acting on paired donors, with incorporation or reduction of molecular oxygen;oxidoreductase activity, acting on paired donors, with oxidation of a pair of donors resulting in the reduction of molecular oxygen to two molecules of wat…	cellular anatomical entity;endoplasmic reticulum;endoplasmic reticulum membrane;intracellular membrane-bounded organelle;intracellular non-membrane-bounded organelle;intracellular organelle;membrane;membrane-bounded organelle;non-membrane-bounded organelle;nucleolus;organelle;organelle membrane	Biosynthesis of unsaturated fatty acids;PPAR signaling pathway	3D-structure;Diseasevariant;Endoplasmicreticulum;Fattyacidbiosynthesis;Fattyacidmetabolism;Iron;Lipidbiosynthesis;Lipidmetabolism;Membrane;Metal-binding;Microsome;Oxidoreductase;Referenceproteome;Transmembrane;Transmembranehelix	0.894676	0.723713	0.0918709	-0.0219826	-0.0348589	0.0315475	0.0186713	-0.00331134	0.966507	0.773935	0.736192	P13516	ACOD1_MOUSE	Scd1	Acyl-CoA desaturase 1
1.01941	0.951442	1	0.974911	1.0591	0.935653	0.963535	0.996229	0.981978	1.00029	0.97063	0.969245	0.95048	0.968459	0.97722	0.981373	0.939445	0.965401	0.960488	1.02013				cellular metabolic process;cellular process;metabolic process;one-carbon metabolic process;small molecule metabolic process	arylesterase activity;binding;carbonate dehydratase activity;carbon-oxygen lyase activity;carboxylic ester hydrolase activity;catalytic activity;cation binding;cyanamide hydratase activity;hydrolase activity;hydrolase activity, acting on ester bonds;hydro-lyase activity;ion binding;lyase activity;metal ion binding;transition metal ion binding;zinc ion binding	cellular anatomical entity;cytoplasm	Nitrogen metabolism	Acetylation;Cytoplasm;Lyase;Metal-binding;Referenceproteome;Zinc	0.306012	0.308637	0.242321	0.000647644	0.00401971	-0.0316242	-0.0282522	-0.0276045	0.655272	0.388598	0.77741	P13634	CAH1_MOUSE	Ca1	Carbonic anhydrase 1
1.16431	1.18604	1.18454	1.18234	1.17857	1.1827	1.18809	1.18121	1.17767	1.17198	1.17093	1.17642	1.18423	1.16245	1.16236	1.18533	1.17933	1.18934	1.18563	1.1898				alcohol metabolic process;alditol phosphate metabolic process;biological regulation;biosynthetic process;carbohydrate biosynthetic process;carbohydrate derivative catabolic process;carbohydrate derivative metabolic process;carbohydrate metabolic process;catabolic process;cellular aromatic compound metabolic process;cellular ketone metabolic process;cellular lipid metabolic process;cellular metabo…	adenyl nucleotide binding;binding;catalytic activity;glycerol-3-phosphate dehydrogenase (quinone) activity;glycerol-3-phosphate dehydrogenase [NAD(P)+] activity;heterocyclic compound binding;identical protein binding;NAD binding;nucleoside phosphate binding;nucleotide binding;organic cyclic compound binding;oxidoreductase activity;oxidoreductase activity, acting on CH-OH group of donors;oxidoredu…	catalytic complex;cellular anatomical entity;cytosol;glycerol-3-phosphate dehydrogenase complex;intracellular membrane-bounded organelle;intracellular organelle;membrane-bounded organelle;mitochondrion;organelle;oxidoreductase complex;protein-containing complex	Glycerophospholipid metabolism	Cytoplasm;Directproteinsequencing;NAD;Oxidoreductase;Phosphoprotein;Referenceproteome	0.00866901	0.416623	0.0951419	0.0144904	0.00346766	0.00325593	-0.00776684	0.00672359	0.156302	0.501449	0.7394	P13707	GPDA_MOUSE	Gpd1	Glycerol-3-phosphate dehydrogenase [NAD(+)], cytoplasmic
1.03704	0.948405	0.927115	0.920729	0.926163	0.909111	0.936262	0.946996	0.938436	1.04183	1.07575	1.05099	1.00999	1.06745	1.01214	1.05688	1.05635	1.0548	1.06542	1.03884		+			binding;calcium ion binding;calcium-dependent protein binding;cation binding;cytoskeletal protein binding;identical protein binding;ion binding;metal ion binding;monoatomic ion transmembrane transporter activity;protein binding;protein dimerization activity;protein homodimerization activity;S100 protein binding;transition metal ion binding;transmembrane transporter activity;transporter activity;t…	cell projection;cellular anatomical entity;collagen-containing extracellular matrix;cytoplasm;cytoplasmic side of membrane;cytoplasmic side of plasma membrane;cytosol;envelope;external encapsulating structure;extracellular matrix;intracellular membrane-bounded organelle;intracellular organelle;membrane;membrane-bounded organelle;nuclear envelope;nucleus;organelle;organelle envelope;perinuclear re…		3D-structure;Acetylation;Calcium;Cellmembrane;Cytoplasm;Directproteinsequencing;Membrane;Metal-binding;Nucleus;Phosphoprotein;Referenceproteome;Repeat	0.927129	8.23554e-07	0.275275	0.0114342	0.121757	-0.0191894	0.0911338	0.102568	0.981569	4.93311e-06	0.812308	P14069	S10A6_MOUSE	S100a6	Protein S100-A6
1.03709	1.05722	1.05065	1.05203	1.04277	1.03809	1.03611	1.04475	1.04531	1.02086	1.02071	1.02198	1.02601	1.02543	1.02623	1.0172	1.0232	1.00878	1.01153	1.02821		+		ATP metabolic process;biological regulation;calcium ion homeostasis;calcium-mediated signaling;carbohydrate derivative metabolic process;cardiac muscle contraction;cell adhesion;cellular aromatic compound metabolic process;cellular homeostasis;cellular localization;cellular macromolecule localization;cellular metabolic process;cellular nitrogen compound metabolic process;cellular process;chemical…	active monoatomic ion transmembrane transporter activity;active transmembrane transporter activity;ATPase activator activity;ATPase binding;ATPase regulator activity;ATPase-coupled monoatomic cation transmembrane transporter activity;ATPase-coupled transmembrane transporter activity;ATP-dependent activity;binding;enzyme binding;inorganic cation transmembrane transporter activity;inorganic molecul…	9+2 motile cilium;anchoring junction;apical plasma membrane;ATPase dependent transmembrane transport complex;basolateral plasma membrane;cation-transporting ATPase complex;caveola;cell junction;cell projection;cell-cell contact zone;cell-cell junction;cellular anatomical entity;cilium;intercalated disc;lateral plasma membrane;membrane;membrane microdomain;membrane protein complex;membrane raft;me…	Aldosterone-regulated sodium reabsorption;Bile secretion;Carbohydrate digestion and absorption;Cardiac muscle contraction;Endocrine and other factor-regulated calcium reabsorption;Gastric acid secretion;Mineral absorption;Pancreatic secretion;Protein digestion and absorption;Proximal tubule bicarbonate reclamation;Salivary secretion	Celladhesion;Cellmembrane;Directproteinsequencing;Disulfidebond;Glutathionylation;Glycoprotein;Iontransport;Membrane;Phosphoprotein;Potassium;Potassiumtransport;Referenceproteome;Signal-anchor;Sodium;Sodium/potassiumtransport;Sodiumtransport;Transmembrane;Transmembranehelix;Transport	0.0326266	2.08282e-07	0.827841	-0.00575737	-0.0232848	-0.00688651	-0.0244139	-0.0301713	0.261447	1.52655e-06	0.962965	P14094	AT1B1_MOUSE	Atp1b1	Sodium/potassium-transporting ATPase subunit beta-1
1.14081	1.15662	1.13277	1.12699	1.1338	1.15497	1.14003	1.14025	1.1417	1.12926	1.13242	1.12876	1.13115	1.12688	1.14021	1.12966	1.12244	1.14246	1.13727	1.13214		+		amide biosynthetic process;amide metabolic process;biosynthetic process;cellular biosynthetic process;cellular metabolic process;cellular nitrogen compound biosynthetic process;cellular nitrogen compound metabolic process;cellular process;cytoplasmic translation;macromolecule biosynthetic process;macromolecule metabolic process;metabolic process;nitrogen compound metabolic process;organic substan…	structural constituent of ribosome;structural molecule activity	cell junction;cellular anatomical entity;cytoplasm;cytosol;cytosolic large ribosomal subunit;cytosolic ribosome;endoplasmic reticulum;intracellular membrane-bounded organelle;intracellular non-membrane-bounded organelle;intracellular organelle;large ribosomal subunit;membrane-bounded organelle;non-membrane-bounded organelle;organelle;postsynapse;presynapse;protein-containing complex;ribonucleopro…	Ribosome	3D-structure;Acetylation;Cytoplasm;Hydroxylation;Phosphoprotein;Referenceproteome;Ribonucleoprotein;Ribosomalprotein	0.361978	0.0255716	0.52356	0.00134477	-0.011446	0.00604081	-0.00674991	-0.00540514	0.701771	0.0447194	0.907673	P14115	RL27A_MOUSE	Rpl27a	Large ribosomal subunit protein uL15
1.06277	1.05723	1.03229	1.03662	1.05319	1.06911	1.06492	1.04817	1.05003	1.05122	1.05584	1.04317	1.05506	1.04464	1.04384	1.06547	1.05924	1.06241	1.06259	1.04663				amide biosynthetic process;amide metabolic process;biosynthetic process;cellular aromatic compound metabolic process;cellular biosynthetic process;cellular component biogenesis;cellular component organization or biogenesis;cellular metabolic process;cellular nitrogen compound biosynthetic process;cellular nitrogen compound metabolic process;cellular process;cellular response to chemical stimulus;…	binding;nucleic acid binding;organic cyclic compound binding;RNA binding;structural constituent of ribosome;structural molecule activity	cell junction;cellular anatomical entity;cytoplasm;cytosol;cytosolic ribosome;cytosolic small ribosomal subunit;intracellular non-membrane-bounded organelle;intracellular organelle;non-membrane-bounded organelle;nucleolus;organelle;postsynapse;preribosome;presynapse;protein-containing complex;ribonucleoprotein complex;ribosomal subunit;ribosome;small ribosomal subunit;small-subunit processome;syn…	Ribosome	3D-structure;Acetylation;Cytoplasm;Nucleus;Phosphoprotein;Referenceproteome;Ribonucleoprotein;Ribosomalprotein	0.0312037	0.826949	0.936021	0.010305	0.00120751	0.00964037	0.000542899	0.0108479	0.256896	0.866351	0.974392	P14131	RS16_MOUSE	Rps16	Small ribosomal subunit protein uS9
1.09526	1.09333	1.06328	1.07631	1.09483	1.14188	1.07636	1.08798	1.08121	1.05619	1.0784	1.06569	1.0639	1.06733	1.08589	1.07374	1.06282	1.11541	1.06472	1.07117				amide biosynthetic process;amide metabolic process;biosynthetic process;cellular aromatic compound metabolic process;cellular biosynthetic process;cellular component biogenesis;cellular component organization or biogenesis;cellular metabolic process;cellular nitrogen compound biosynthetic process;cellular nitrogen compound metabolic process;cellular process;cytoplasmic translation;heterocycle met…	5S rRNA binding;binding;DNA binding;identical protein binding;mRNA binding;nucleic acid binding;organic cyclic compound binding;protein binding;RNA binding;rRNA binding;structural constituent of ribosome;structural molecule activity	A band;cell junction;cellular anatomical entity;cytoplasm;cytosol;cytosolic large ribosomal subunit;cytosolic ribosome;intracellular non-membrane-bounded organelle;intracellular organelle;large ribosomal subunit;non-membrane-bounded organelle;organelle;polysome;postsynapse;postsynaptic density;postsynaptic specialization;presynapse;protein-containing complex;ribonucleoprotein complex;ribosomal su…	Ribosome	3D-structure;Acetylation;Cytoplasm;Phosphoprotein;Referenceproteome;Repeat;Ribonucleoprotein;Ribosomalprotein;RNA-binding	0.280827	0.0716072	0.810786	0.00800397	-0.0192842	0.012257	-0.0150312	-0.00702722	0.628203	0.111878	0.962375	P14148	RL7_MOUSE	Rpl7	Large ribosomal subunit protein uL30
1.3109	1.30227	1.31837	1.31317	1.31406	1.29138	1.30583	1.31314	1.30678	1.28213	1.26337	1.27668	1.2913	1.27237	1.28112	1.28465	1.27442	1.27641	1.28733	1.27542		+		biosynthetic process;carbohydrate biosynthetic process;carbohydrate metabolic process;carboxylic acid metabolic process;cellular aromatic compound metabolic process;cellular metabolic process;cellular nitrogen compound metabolic process;cellular process;dicarboxylic acid metabolic process;gluconeogenesis;glucose metabolic process;heterocycle metabolic process;hexose biosynthetic process;hexose me…	adenyl nucleotide binding;binding;catalytic activity;heterocyclic compound binding;hydroxyphenylpyruvate reductase activity;L-malate dehydrogenase activity;malate dehydrogenase activity;NAD binding;nucleoside phosphate binding;nucleotide binding;organic cyclic compound binding;oxidoreductase activity;oxidoreductase activity, acting on CH-OH group of donors;oxidoreductase activity, acting on the C…	cellular anatomical entity;centrosome;cytoplasm;cytosol;intracellular membrane-bounded organelle;intracellular organelle;membrane-bounded organelle;microtubule organizing center;mitochondrion;myelin sheath;organelle	Carbon fixation in photosynthetic organisms;Citrate cycle (TCA cycle);Glyoxylate and dicarboxylate metabolism;Proximal tubule bicarbonate reclamation;Pyruvate metabolism	Acetylation;Cytoplasm;Directproteinsequencing;Methylation;NAD;Oxidoreductase;Phosphoprotein;Referenceproteome;Tricarboxylicacidcycle;Ublconjugation	0.46312	2.75006e-07	0.208026	0.00181817	-0.0246376	-0.00746962	-0.0339254	-0.0321072	0.766763	1.93686e-06	0.763892	P14152	MDHC_MOUSE	Mdh1	Malate dehydrogenase, cytoplasmic
1.19598	1.18982	1.18407	1.1823	1.17119	1.20213	1.18359	1.17452	1.18766	1.18171	1.18259	1.17826	1.18515	1.18624	1.18013	1.17868	1.18547	1.1867	1.18549	1.18536				amide biosynthetic process;amide metabolic process;biosynthetic process;cell adhesion;cell-cell adhesion;cellular biosynthetic process;cellular component assembly;cellular component organization;cellular component organization or biogenesis;cellular metabolic process;cellular nitrogen compound biosynthetic process;cellular nitrogen compound metabolic process;cellular process;cytoplasmic translati…	binding;cell adhesion mediator activity;cell adhesion molecule binding;extracellular matrix binding;laminin binding;laminin receptor activity;protein binding;protein-containing complex binding;ribonucleoprotein complex binding;ribosome binding;structural constituent of ribosome;structural molecule activity	basement membrane;cell body;cell junction;cellular anatomical entity;collagen-containing extracellular matrix;cytoplasm;cytosol;cytosolic ribosome;cytosolic small ribosomal subunit;external encapsulating structure;extracellular matrix;glutamatergic synapse;intracellular membrane-bounded organelle;intracellular non-membrane-bounded organelle;intracellular organelle;membrane;membrane-bounded organe…	Ribosome	3D-structure;Acetylation;Cellmembrane;Cytoplasm;Directproteinsequencing;Isopeptidebond;Membrane;Nucleus;Phosphoprotein;Receptor;Referenceproteome;Repeat;Ribonucleoprotein;Ribosomalprotein;Ublconjugation	0.522968	0.459888	0.962258	0.00199636	-0.00263429	0.00230131	-0.00232933	-0.000332975	0.801796	0.544437	0.977437	P14206	RSSA_MOUSE	Rpsa	Small ribosomal subunit protein uS2
1.22341	1.21612	1.23039	1.23058	1.22731	1.24949	1.22897	1.2368	1.23247	1.24326	1.2349	1.22957	1.2443	1.23941	1.236	1.24278	1.23424	1.25071	1.24809	1.23026		+		actin cytoskeleton organization;actin filament-based process;biological process involved in interspecies interaction between organisms;biological regulation;cardiac muscle cell differentiation;cardiocyte differentiation;catabolic process;cell differentiation;cellular component assembly;cellular component organization;cellular component organization or biogenesis;cellular developmental process;cel…	amide binding;binding;calcium ion binding;carbohydrate binding;cation binding;cell adhesion molecule binding;complement binding;complement component C1q complex binding;DNA-binding transcription factor binding;enzyme binding;hormone binding;integrin binding;ion binding;iron ion binding;metal ion binding;molecular carrier activity;mRNA binding;nuclear androgen receptor binding;nuclear export signa…	acrosomal vesicle;cell surface;cellular anatomical entity;collagen-containing extracellular matrix;cortical granule;cytolytic granule;cytoplasm;cytoplasmic vesicle;cytosol;endocytic vesicle;endoplasmic reticulum;endoplasmic reticulum lumen;endoplasmic reticulum membrane;endoplasmic reticulum protein-containing complex;endoplasmic reticulum quality control compartment;envelope;external encapsulati…	Antigen processing and presentation;Chagas disease (American trypanosomiasis);Phagosome;Protein processing in endoplasmic reticulum	3D-structure;Acetylation;Calcium;Chaperone;Cytoplasm;Cytoplasmicvesicle;Directproteinsequencing;Disulfidebond;Endoplasmicreticulum;Extracellularmatrix;Hydroxylation;Lectin;Lysosome;Metal-binding;Referenceproteome;Repeat;Sarcoplasmicreticulum;Secreted;Signal;Zinc	0.0477836	0.0161951	0.238122	0.00330826	0.00428285	0.0113698	0.0123443	0.0156526	0.32634	0.0301028	0.770797	P14211	CALR_MOUSE	Calr	Calreticulin
1.01354	1.03148	1.00017	0.99602	0.994255	1.01648	1.00268	0.995082	0.990702	0.958451	0.973828	0.950219	0.976714	0.944098	0.979222	0.963707	0.980528	0.966299	0.980249	0.946758		+		biological regulation;carbohydrate transmembrane transport;carbohydrate transport;carbohydrate utilization;cellular process;cellular response to chemical stimulus;cellular response to fatty acid;cellular response to lipid;cellular response to organic cyclic compound;cellular response to organic substance;cellular response to oxygen-containing compound;cellular response to stimulus;dehydroascorbic…	binding;carbohydrate transmembrane transporter activity;dehydroascorbic acid transmembrane transporter activity;D-glucose transmembrane transporter activity;fructose transmembrane transporter activity;galactose transmembrane transporter activity;glucose transmembrane transporter activity;hexose transmembrane transporter activity;insulin receptor binding;monosaccharide transmembrane transporter ac…	anchoring junction;apical plasma membrane;basolateral plasma membrane;brush border;brush border membrane;cell junction;cell projection membrane;cell-cell junction;cellular anatomical entity;cluster of actin-based cell projections;cytoplasm;cytoplasmic vesicle;endosome;intracellular membrane-bounded organelle;intracellular organelle;intracellular vesicle;membrane;membrane-bounded organelle;organel…	Carbohydrate digestion and absorption;Maturity onset diabetes of the young;Type II diabetes mellitus	Cellmembrane;Glycoprotein;Membrane;Phosphoprotein;Referenceproteome;Sugartransport;Transmembrane;Transmembranehelix;Transport	0.882985	1.52754e-05	0.46417	0.00375287	-0.0337272	-0.00585825	-0.0433383	-0.0395854	0.964278	6.31688e-05	0.885606	P14246	GTR2_MOUSE	Slc2a2	Solute carrier family 2, facilitated glucose transporter member 2
0.985866	0.969501	0.965787	0.958445	0.959164	0.957543	0.95066	0.960668	0.95824	0.947133	0.948504	0.957502	0.95965	0.954397	0.944073	0.972507	0.968247	0.960304	0.972058	0.940121				anatomical structure development;animal organ development;cell chemotaxis;cell differentiation;cell migration;cell motility;cellular developmental process;cellular localization;cellular macromolecule localization;cellular process;chemotaxis;cotranslational protein targeting to membrane;developmental process;establishment of localization;establishment of localization in cell;establishment of prote…	7S RNA binding;amide binding;anion binding;ATP hydrolysis activity;binding;carbohydrate derivative binding;catalytic activity;endoplasmic reticulum signal peptide binding;GDP binding;GTP binding;GTPase activity;guanyl nucleotide binding;guanyl ribonucleotide binding;heterocyclic compound binding;hydrolase activity;hydrolase activity, acting on acid anhydrides;hydrolase activity, acting on acid an…	cellular anatomical entity;cytoplasm;cytosol;endoplasmic reticulum;intracellular membrane-bounded organelle;intracellular organelle;membrane-bounded organelle;nuclear body;nuclear speck;nucleus;organelle;protein-containing complex;ribonucleoprotein complex;signal recognition particle;signal recognition particle, endoplasmic reticulum targeting	Bacterial secretion system;Protein export	3D-structure;Alternativesplicing;Cytoplasm;Directproteinsequencing;Endoplasmicreticulum;GTP-binding;Hydrolase;Nucleotide-binding;Nucleus;Referenceproteome;Ribonucleoprotein;RNA-binding;Signalrecognitionparticle	0.829238	0.176365	0.0233376	0.0107709	0.00586976	-0.0109748	-0.015876	-0.00510505	0.94508	0.244417	0.609822	P14576	SRP54_MOUSE	Srp54	Signal recognition particle subunit SRP54
0.909247	0.897113	0.931888	0.866449	0.920355	0.928085	0.927312	0.844141	0.939379	0.975204	0.955552	0.992434	0.964948	0.994083	1.00192	0.961233	0.964474	0.984515	1.01613	0.980195		+		anterograde axonal protein transport;anterograde axonal transport;axo-dendritic protein transport;axo-dendritic transport;axonal transport;biological process involved in interspecies interaction between organisms;biological regulation;cell surface receptor signaling pathway;cellular localization;cellular macromolecule localization;cellular process;cellular response to endogenous stimulus;cellular…	binding;DNA-binding transcription factor binding;enzyme binding;enzyme inhibitor activity;enzyme regulator activity;identical protein binding;kinase binding;kinase inhibitor activity;kinase regulator activity;molecular function inhibitor activity;molecular function regulator activity;protein binding;protein dimerization activity;protein folding chaperone;protein homodimerization activity;protein …	axon;axon cytoplasm;cardiac myofibril;catalytic complex;cell projection;cellular anatomical entity;contractile fiber;cornified envelope;cytoplasm;cytoplasmic region;dendrite;endopeptidase complex;I band;intracellular membrane-bounded organelle;intracellular non-membrane-bounded organelle;intracellular organelle;intracellular protein-containing complex;M band;membrane;membrane-bounded organelle;my…	Amoebiasis;MAPK signaling pathway;VEGF signaling pathway	Acetylation;Alternativesplicing;Chaperone;Cytoplasm;Cytoskeleton;Directproteinsequencing;Methylation;Nucleus;Phosphoprotein;Referenceproteome;Stressresponse	0.797366	1.79818e-05	0.861859	0.000619239	0.0715809	0.00471866	0.0756804	0.0762996	0.929916	7.28568e-05	0.962187	P14602	HSPB1_MOUSE	Hspb1	Heat shock protein beta-1
0.978791	0.985032	0.957348	0.964743	0.972215	0.997128	0.951479	0.972956	0.974111	0.970041	0.963597	0.969538	0.96338	0.962294	0.968302	0.963514	0.982465	0.981893	0.971584	0.963475				biological regulation;catabolic process;macromolecule catabolic process;macromolecule metabolic process;metabolic process;modification-dependent macromolecule catabolic process;modification-dependent protein catabolic process;nitrogen compound metabolic process;organic substance catabolic process;organic substance metabolic process;organonitrogen compound metabolic process;primary metabolic proce…	enzyme regulator activity;molecular function regulator activity	catalytic complex;endopeptidase complex;intracellular protein-containing complex;peptidase complex;proteasome accessory complex;proteasome complex;proteasome regulatory particle;proteasome regulatory particle, lid subcomplex;protein-containing complex	Proteasome	Isopeptidebond;Phosphoprotein;Proteasome;Referenceproteome;Tumorantigen;Ublconjugation	0.374601	0.483622	0.685292	0.0063945	-0.00133215	0.00229281	-0.00543384	0.00096066	0.707231	0.566214	0.943912	P14685	PSMD3_MOUSE	Psmd3	26S proteasome non-ATPase regulatory subunit 3
0.959219	0.949631	0.963266	0.951622	0.937907	0.940523	0.944543	0.954548	0.957346	0.995884	0.983978	0.987568	0.963895	0.998629	0.992128	0.981993	0.975596	0.979597	0.982569	0.973575		+		biological regulation;cellular component organization;cellular component organization or biogenesis;cellular localization;cellular macromolecule localization;cellular process;cellular response to acid chemical;cellular response to amino acid stimulus;cellular response to chemical stimulus;cellular response to endogenous stimulus;cellular response to L-glutamate;cellular response to nitrogen compo…	binding;DNA binding;double-stranded DNA binding;enzyme binding;JUN kinase binding;kinase binding;nucleic acid binding;organic cyclic compound binding;phospholipase binding;protein binding;protein kinase binding;sequence-specific DNA binding;sequence-specific double-stranded DNA binding;structural constituent of cytoskeleton;structural molecule activity	cellular anatomical entity;envelope;intermediate filament;intracellular membrane-bounded organelle;intracellular organelle;lamin filament;membrane;membrane-bounded organelle;nuclear envelope;nuclear inner membrane;nuclear lamina;nuclear matrix;nuclear membrane;nuclear periphery;nucleoplasm;nucleus;organelle;organelle envelope;organelle inner membrane;organelle membrane;polymeric cytoskeletal fibe…		Acetylation;Coiledcoil;Directproteinsequencing;Disulfidebond;Intermediatefilament;Isopeptidebond;Lipoprotein;Methylation;Nucleus;Phosphoprotein;Prenylation;Referenceproteome;Ublconjugation	0.20016	1.04225e-06	0.542451	-0.00834764	0.029426	-0.00308905	0.0346846	0.0263369	0.549298	6.04238e-06	0.905591	P14733	LMNB1_MOUSE	Lmnb1	Lamin-B1
1.1048	1.09006	1.09472	1.09771	1.09688	1.093	1.0988	1.10095	1.10578	1.11374	1.09507	1.1149	1.10493	1.10819	1.0961	1.11804	1.10539	1.09076	1.10432	1.09943				ameboidal-type cell migration;apoptotic signaling pathway;biological regulation;calcium ion homeostasis;calcium ion transport;cell differentiation;cell migration;cell motility;cellular component organization;cellular component organization or biogenesis;cellular developmental process;cellular homeostasis;cellular process;chemical homeostasis;chondrocyte differentiation;chondrocyte differentiation…	actin binding;actin filament binding;alcohol binding;anion binding;binding;calcium channel activity;calcium ion binding;calcium ion transmembrane transporter activity;calcium-dependent phospholipid binding;calcium-dependent protein binding;carbohydrate derivative binding;cation binding;channel activity;cholesterol binding;chondroitin sulfate binding;cytoskeletal protein binding;gated channel acti…	anchoring junction;apical plasma membrane;bounding membrane of organelle;cell junction;cell-cell contact zone;cell-cell junction;cell-substrate junction;cellular anatomical entity;collagen-containing extracellular matrix;cytoplasm;cytoplasmic vesicle;cytoplasmic vesicle membrane;cytosol;endosome membrane;external encapsulating structure;extracellular matrix;focal adhesion;intercalated disc;intrac…		Acetylation;Annexin;Calcium;Calcium/phospholipid-binding;Cytoplasm;Directproteinsequencing;Phosphoprotein;Referenceproteome;Repeat	0.937469	0.0775338	0.510415	-0.00189774	0.00395686	0.0027978	0.0086524	0.00675466	0.984425	0.119892	0.903119	P14824	ANXA6_MOUSE	Anxa6	Annexin A6
1.11234	1.10166	1.09299	1.09775	1.09368	1.1153	1.1094	1.09407	1.10262	1.0893	1.10682	1.10448	1.10504	1.1015	1.10545	1.10122	1.10612	1.11114	1.10602	1.10623				amide biosynthetic process;amide metabolic process;biological regulation;biosynthetic process;body fluid secretion;cellular biosynthetic process;cellular component assembly;cellular component organization;cellular component organization or biogenesis;cellular metabolic process;cellular nitrogen compound biosynthetic process;cellular nitrogen compound metabolic process;cellular process;cellular re…	amide binding;binding;large ribosomal subunit rRNA binding;nucleic acid binding;organic cyclic compound binding;peptide binding;RNA binding;rRNA binding;structural constituent of ribosome;structural molecule activity	cell junction;cell projection;cellular anatomical entity;cytoplasm;cytoplasmic ribonucleoprotein granule;cytosol;cytosolic large ribosomal subunit;cytosolic ribosome;dendrite;endoplasmic reticulum;intracellular membrane-bounded organelle;intracellular non-membrane-bounded organelle;intracellular organelle;large ribosomal subunit;membrane-bounded organelle;neuron projection;non-membrane-bounded or…	Ribosome	3D-structure;Cytoplasm;Directproteinsequencing;Isopeptidebond;Nucleus;Phosphoprotein;Referenceproteome;Ribonucleoprotein;Ribosomalprotein;Ublconjugation	0.141532	0.582937	0.798041	0.00404796	0.000796872	0.00566534	0.00241426	0.00646222	0.471685	0.656897	0.960526	P14869	RLA0_MOUSE	Rplp0	Large ribosomal subunit protein uL10
[truncated: 1,546 more rows]

## Sheet: Sheet 2
C: Selection column	C: Selection value	C: Category column	C: Category value	N: Total size	N: Selection size	N: Category size	N: Intersection size	N: Enrichment factor	N: P value	N: Benj. Hoch. FDR
Cluster	Cluster -1043	KEGG name	Rheumatoid arthritis	1803	478	6	6	3.772	0.00033926	0.0034197
Cluster	Cluster -1043	KEGG name	Leukocyte transendothelial migration	1803	478	20	18	3.3948	3.4502e-09	1.7389e-07
Cluster	Cluster -1043	KEGG name	Pathogenic Escherichia coli infection	1803	478	19	17	3.3749	1.2016e-08	5.0469e-07
Cluster	Cluster -1043	KEGG name	TGF-beta signaling pathway	1803	478	8	7	3.3005	0.00052592	0.0045701
Cluster	Cluster -1043	KEGG name	Oocyte meiosis	1803	478	16	14	3.3005	4.8402e-07	1.1616e-05
Cluster	Cluster -1043	KEGG name	Cell cycle	1803	478	8	7	3.3005	0.00052592	0.0045701
Cluster	Cluster -1043	KEGG name	Shigellosis	1803	478	20	17	3.2062	5.9408e-08	2.1387e-06
Cluster	Cluster -1043	KEGG name	Bacterial invasion of epithelial cells	1803	478	24	20	3.1433	7.0741e-09	3.2412e-07
Cluster	Cluster -1043	KEGG name	Tight junction	1803	478	20	16	3.0176	7.2248e-07	1.6529e-05
[truncated: 64 more rows]
